# Supplementary material for: 2-(4-Bromo­phen­yl)-N-(3,4-di­fluoro­phen­yl)acetamide
Source: Acta Crystallogr Sect E Struct Rep Online. 2013 May 18;69(Pt 6):o900–1. doi: 10.1107/S1600536813012865 (PMC3685057; doi:10.1107/S1600536813012865)
Supplement: Supplementary file 1 [file e-69-0o900-sup1.cif]

##############################################################################
#                                                                            #
# This CIF contains the data in a paper accepted for publication in          #
# Acta Crystallographica Section E. It conforms to the requirements of       #
# Notes for Authors for Acta Crystallographica Section E, and has been       #
# peer reviewed under the auspices of the IUCr Commission on Journals.       #
#                                                                            #
# Full details of the Crystallographic Information File format               #
# are given in the paper "The Crystallographic Information File (CIF):       #
# a New Standard Archive File for Crystallography" by S. R. Hall, F. H.      #
# Allen and I. D. Brown [Acta Cryst. (1991), A47, 655-685].                  #
#                                                                            #
# The current version of the core CIF dictionary is obtainable from          #
# ftp://ftp.iucr.org/pub/cif_core.dic.                                       #
#                                                                            #
# Software is freely available for graphical display of the structure(s)     #
# in this CIF. For information consult the CIF software page                 #
# http://www.iucr.org/resources/cif/software.                                #
#                                                                            #
# This file may be used for bona fide research purposes within the           #
# scientific community so long as proper attribution is given to the journal # 
# article from which it was obtained.                                        #
#                                                                            #
##############################################################################
data_global
_audit_creation_method
;
  Olex2 1.2
  (compiled Mar 21 2013 11:17:50, GUI svn.r4446)
;
_journal_date_recd_electronic     2013-05-06
_journal_date_accepted     2013-05-09
_journal_name_full     'Acta Crystallographica, Section E'
_journal_year     2013
_journal_volume     69
_journal_issue      6
_journal_page_first     o900
_journal_page_last     o901
_journal_paper_category     QO
_journal_paper_doi     10.1107/S1600536813012865
_journal_coeditor_code     HG5313
_publ_contact_author_name     'Jasinski, Jerry P.'
_publ_contact_author_address
;
Department of Chemistry
Keene State College
229 Main Street
Keene, New Hampshire 03435, USA
;
_publ_contact_author_email     jjasinski@keene.edu
_publ_contact_author_fax     ?
_publ_contact_author_phone     '603 358-2563'
_publ_section_title
;
2-(4-Bromophenyl)-<i>N</i>-(3,4-difluorophenyl)acetamide
;
loop_
    _publ_author_name
    _publ_author_address
    'Praveen, A.S.'
;
Department of Studies in Chemistry
University of Mysore
Manasagangotri, Mysore 570 006, India
;
    'Yathirajan, H. S.'
;
Department of Studies in Chemistry
University of Mysore
Manasagangotri, Mysore 570 006, India
;
    'Jasinski, Jerry P.'
;
Department of Chemistry
Keene State College
229 Main Street
Keene, NH 03435-2001, USA
;
    'Keeley, Amanda C.'
;
Department of Chemistry
Keene State College
229 Main Street
Keene, NH 03435-2001, USA
;
    'Narayana, B.'
;
Department of Studies in Chemistry
Mangalore University
Mangalagangotri 574 199, India
;
    'Sarojini, B. K.'
;
Department of Chemistry
P.A.College of Engineering,
Nadupadavu, Mangalore 574 153, India
;
data_I
_chemical_name_systematic
;
2-(4-Bromophenyl)-<i>N</i>-(3,4-difluorophenyl)acetamide
;
_chemical_name_common     ?
_chemical_formula_moiety     'C14 H10 Br F2 N O'
_chemical_formula_sum     'C14 H10 Br F2 N O'
_chemical_formula_iupac     'C14 H10 Br F2 N O'
_chemical_formula_weight     326.14
_chemical_melting_point     ?
_shelx_space_group_comment
;
The symmetry employed for this shelxl refinement is uniquely defined
by the following loop, which should always be used as a source of
symmetry information in preference to the above space-group names.
They are only intended as comments.
;
_space_group_crystal_system     orthorhombic
_space_group_name_H-M_alt     'P 21 21 21'
_space_group_name_Hall     'P 2ac 2ab'
loop_
    _space_group_symop_operation_xyz
    'x, y, z'
    '-x+1/2, -y, z+1/2'
    'x+1/2, -y+1/2, -z'
    '-x, y+1/2, -z+1/2'
_cell_length_a     4.9136(3)
_cell_length_b     6.0218(4)
_cell_length_c     42.514(2)
_cell_angle_alpha     90
_cell_angle_beta     90
_cell_angle_gamma     90
_cell_volume     1257.96(13)
_cell_formula_units_Z     4
_cell_measurement_reflns_used     3482
_cell_measurement_theta_min     3.1158
_cell_measurement_theta_max     71.2970
_cell_measurement_temperature     173(2)
_exptl_crystal_description     block
_exptl_crystal_colour     colorless
_exptl_crystal_size_max     0.48
_exptl_crystal_size_mid     0.32
_exptl_crystal_size_min     0.16
_exptl_crystal_density_diffrn     1.722
_exptl_crystal_density_meas     ?
_exptl_crystal_density_method     ?
_exptl_crystal_F_000     648
_exptl_absorpt_coefficient_mu     4.622
_exptl_absorpt_correction_type     multi-scan
_exptl_absorpt_process_details
;
(CrysAlis PRO and CrysAlis RED; Agilent, 2012)
;
_shelx_estimated_absorpt_T_min     ?
_shelx_estimated_absorpt_T_max     ?
_exptl_absorpt_correction_T_min     0.25738
_exptl_absorpt_correction_T_max     1.00000
_exptl_special_details     ?
_diffrn_ambient_temperature     173(2)
_diffrn_radiation_type     CuK\a
_diffrn_radiation_wavelength     1.54184
_diffrn_radiation_source     'Enhance (Cu) X-ray Source'
_diffrn_measurement_device_type     'Agilent Xcalibur (Eos, Gemini)'
_diffrn_measurement_method     '\w scans'
_diffrn_detector_area_resol_mean     16.1500
_diffrn_reflns_number     6592
_diffrn_reflns_av_R_equivalents     0.0355
_diffrn_reflns_theta_min     4.160
_diffrn_reflns_theta_max     71.428
_diffrn_reflns_theta_full     67.684
_diffrn_measured_fraction_theta_max     0.985
_diffrn_measured_fraction_theta_full     0.991
_diffrn_reflns_limit_h_min     -5
_diffrn_reflns_limit_h_max     4
_diffrn_reflns_limit_k_min     -7
_diffrn_reflns_limit_k_max     7
_diffrn_reflns_limit_l_min     -51
_diffrn_reflns_limit_l_max     52
_refine_special_details     ?
_reflns_number_total     2402
_reflns_number_gt     2388
_reflns_threshold_expression     'I>2\s(I)'
_refine_ls_structure_factor_coef     Fsqd
_refine_ls_matrix_type     full
_refine_ls_R_factor_all     0.0416
_refine_ls_R_factor_gt     0.0408
_refine_ls_wR_factor_gt     0.1052
_refine_ls_wR_factor_ref     0.1056
_refine_ls_goodness_of_fit_ref     1.154
_refine_ls_restrained_S_all     1.154
_refine_ls_number_reflns     2402
_refine_ls_number_parameters     173
_refine_ls_number_restraints     0
_refine_ls_hydrogen_treatment     constr
_refine_ls_weighting_scheme     calc
_refine_ls_weighting_details
;
 w=1/[\s^2^(Fo^2^)+(0.0518P)^2^+2.6477P]
 where P=(Fo^2^+2Fc^2^)/3
;
_atom_sites_solution_hydrogens     geom
_atom_sites_solution_primary     ?
_atom_sites_solution_secondary     ?
_refine_ls_shift/su_max     0.001
_refine_ls_shift/su_mean     0.000
_refine_diff_density_max     0.872
_refine_diff_density_min     -0.590
_refine_ls_extinction_method     'SHELXL2012 (Sheldrick, 2008)'
_refine_ls_extinction_coef     0.0034(5)
_refine_ls_extinction_expression
                                  'Fc^*^=kFc[1+0.001xFc^2^\l^3^/sin(2\q)]^-1/4^'
_refine_ls_abs_structure_details
;
Flack <i>x</i> determined using 915 quotients
[(<i>I</i>^+^)-(<i>I</i>^-^)]/[(<i>I</i>^+^)+(<i>I</i>^-^)]
(Parsons & Flack, 2004)
;
_refine_ls_abs_structure_Flack     -0.01(2)
loop_
    _atom_type_symbol
    _atom_type_description
    _atom_type_scat_dispersion_real
    _atom_type_scat_dispersion_imag
    _atom_type_scat_source
    'C' 'C' 0.0181 0.0091
                         'International Tables Vol C Tables 4.2.6.8 and 6.1.1.4'
    'H' 'H' 0.0000 0.0000
                         'International Tables Vol C Tables 4.2.6.8 and 6.1.1.4'
    'N' 'N' 0.0311 0.0180
                         'International Tables Vol C Tables 4.2.6.8 and 6.1.1.4'
    'O' 'O' 0.0492 0.0322
                         'International Tables Vol C Tables 4.2.6.8 and 6.1.1.4'
    'F' 'F' 0.0727 0.0534
                         'International Tables Vol C Tables 4.2.6.8 and 6.1.1.4'
    'Br' 'Br' -0.6763 1.2805
                         'International Tables Vol C Tables 4.2.6.8 and 6.1.1.4'
_computing_data_collection     'CrysAlis PRO (Agilent, 2012)'
_computing_cell_refinement     'CrysAlis PRO (Agilent, 2012)'
_computing_data_reduction     'CrysAlis RED (Agilent, 2012)'
_computing_structure_solution     'SHELXS97 (Sheldrick, 2008)'
_computing_structure_refinement     'SHELXL2012 (Sheldrick, 2008)'
_computing_molecular_graphics     'OLEX2 (Dolomanov <i>et al.</i>, 2009)'
_computing_publication_material     'OLEX2 (Dolomanov <i>et al.</i>, 2009)'
loop_
    _atom_site_type_symbol
    _atom_site_label
    _atom_site_fract_x
    _atom_site_fract_y
    _atom_site_fract_z
    _atom_site_U_iso_or_equiv
    _atom_site_adp_type
    _atom_site_calc_flag
    _atom_site_occupancy
    _atom_site_disorder_assembly
    _atom_site_disorder_group
    Br Br1 0.05444(13) 1.14849(10) 0.52705(2) 0.0255(2) Uani d 1 . .
    F F1 0.8291(12) -0.2536(11) 0.73852(13) 0.0682(16) Uani d 1 . .
    F F2 1.2315(12) -0.3056(8) 0.69684(13) 0.0577(14) Uani d 1 . .
    O O1 0.5535(9) 0.4454(8) 0.63179(10) 0.0308(9) Uani d 1 . .
    N N1 0.9924(9) 0.3661(9) 0.64466(11) 0.0243(11) Uani d 1 . .
    H H1 1.1630 0.3988 0.6404 0.029 Uiso calc 1 . .
    C C1 0.7964(12) 0.4695(10) 0.62744(13) 0.0203(12) Uani d 1 . .
    C C2 0.9134(13) 0.6097(10) 0.60058(15) 0.0283(13) Uani d 1 . .
    H H2A 1.0489 0.7148 0.6093 0.034 Uiso calc 1 . .
    H H2B 1.0088 0.5109 0.5856 0.034 Uiso calc 1 . .
    C C3 0.6979(12) 0.7387(11) 0.58317(14) 0.0222(12) Uani d 1 . .
    C C4 0.5905(13) 0.6561(11) 0.55519(14) 0.0274(12) Uani d 1 . .
    H H4 0.6491 0.5161 0.5474 0.033 Uiso calc 1 . .
    C C5 0.3960(12) 0.7791(10) 0.53850(14) 0.0231(13) Uani d 1 . .
    H H5 0.3216 0.7238 0.5194 0.028 Uiso calc 1 . .
    C C6 0.3155(12) 0.9796(10) 0.55018(13) 0.0206(11) Uani d 1 . .
    C C7 0.4148(13) 1.0645(10) 0.57804(14) 0.0235(12) Uani d 1 . .
    H H7 0.3531 1.2035 0.5858 0.028 Uiso calc 1 . .
    C C8 0.6072(12) 0.9412(11) 0.59439(13) 0.0255(13) Uani d 1 . .
    H H8 0.6779 0.9970 0.6136 0.031 Uiso calc 1 . .
    C C9 0.9424(13) 0.2099(10) 0.66883(13) 0.0247(12) Uani d 1 . .
    C C10 1.1086(13) 0.0238(12) 0.67050(15) 0.0300(14) Uani d 1 . .
    H H10 1.2496 0.0018 0.6555 0.036 Uiso calc 1 . .
    C C11 1.0656(16) -0.1289(11) 0.69426(16) 0.0365(15) Uani d 1 . .
    C C12 0.8674(15) -0.0986(14) 0.71582(17) 0.0427(19) Uani d 1 . .
    C C13 0.7024(15) 0.0831(15) 0.71475(16) 0.0415(19) Uani d 1 . .
    H H13 0.5641 0.1022 0.7301 0.050 Uiso calc 1 . .
    C C14 0.7366(14) 0.2408(13) 0.69109(15) 0.0305(14) Uani d 1 . .
    H H14 0.6217 0.3675 0.6901 0.037 Uiso calc 1 . .
loop_
    _atom_site_aniso_label
    _atom_site_aniso_U_11
    _atom_site_aniso_U_22
    _atom_site_aniso_U_33
    _atom_site_aniso_U_12
    _atom_site_aniso_U_13
    _atom_site_aniso_U_23
    Br1 0.0229(3) 0.0270(3) 0.0266(3) 0.0051(2) 0.0000(2) 0.0054(2)
    F1 0.062(3) 0.089(4) 0.054(3) -0.020(3) -0.005(3) 0.045(3)
    F2 0.063(3) 0.045(3) 0.065(3) 0.010(2) -0.009(3) 0.009(2)
    O1 0.015(2) 0.045(2) 0.032(2) 0.003(2) 0.0007(18) 0.0076(19)
    N1 0.007(2) 0.037(3) 0.029(2) -0.001(2) 0.0003(16) 0.006(2)
    C1 0.011(3) 0.025(3) 0.025(3) 0.001(2) 0.000(2) -0.002(2)
    C2 0.016(3) 0.031(3) 0.038(3) -0.005(3) 0.005(2) 0.009(2)
    C3 0.012(3) 0.030(3) 0.024(3) 0.002(2) 0.004(2) 0.006(2)
    C4 0.026(3) 0.024(3) 0.032(3) 0.009(3) 0.005(2) -0.002(2)
    C5 0.023(3) 0.022(3) 0.024(3) 0.004(2) 0.000(2) -0.002(2)
    C6 0.013(3) 0.024(3) 0.024(3) 0.002(2) -0.003(2) 0.007(2)
    C7 0.021(3) 0.023(3) 0.027(3) 0.006(3) 0.002(2) -0.005(2)
    C8 0.024(3) 0.030(3) 0.022(3) -0.003(3) 0.001(2) -0.002(2)
    C9 0.017(3) 0.033(3) 0.024(3) -0.010(3) -0.006(2) 0.003(2)
    C10 0.022(3) 0.040(4) 0.027(3) 0.003(3) 0.000(2) 0.003(3)
    C11 0.038(4) 0.031(3) 0.041(3) -0.006(4) -0.013(3) 0.006(3)
    C12 0.036(4) 0.057(5) 0.035(3) -0.016(3) -0.012(3) 0.020(3)
    C13 0.025(4) 0.069(6) 0.029(3) -0.009(4) 0.001(3) 0.007(3)
    C14 0.024(3) 0.042(4) 0.025(3) 0.002(3) 0.001(2) 0.003(3)
_geom_special_details
;
 All esds (except the esd in the dihedral angle between two l.s. planes)
 are estimated using the full covariance matrix.  The cell esds are taken
 into account individually in the estimation of esds in distances, angles
 and torsion angles; correlations between esds in cell parameters are only
 used when they are defined by crystal symmetry.  An approximate (isotropic)
 treatment of cell esds is used for estimating esds involving l.s. planes.
;
loop_
    _geom_bond_atom_site_label_1
    _geom_bond_atom_site_label_2
    _geom_bond_site_symmetry_2
    _geom_bond_distance
    _geom_bond_publ_flag
    Br1 C6 . 1.909(6) ?
    F1 C12 . 1.356(8) ?
    F2 C11 . 1.345(9) ?
    O1 C1 . 1.217(8) ?
    N1 C1 . 1.360(7) ?
    N1 C9 . 1.414(8) ?
    N1 H1 . 0.8800 ?
    C1 C2 . 1.532(8) ?
    C2 C3 . 1.508(8) ?
    C2 H2A . 0.9900 ?
    C2 H2B . 0.9900 ?
    C3 C8 . 1.383(9) ?
    C3 C4 . 1.393(9) ?
    C4 C5 . 1.402(8) ?
    C4 H4 . 0.9500 ?
    C5 C6 . 1.364(9) ?
    C5 H5 . 0.9500 ?
    C6 C7 . 1.379(8) ?
    C7 C8 . 1.389(9) ?
    C7 H7 . 0.9500 ?
    C8 H8 . 0.9500 ?
    C9 C10 . 1.388(10) ?
    C9 C14 . 1.398(9) ?
    C10 C11 . 1.382(9) ?
    C10 H10 . 0.9500 ?
    C11 C12 . 1.350(11) ?
    C12 C13 . 1.362(12) ?
    C13 C14 . 1.394(10) ?
    C13 H13 . 0.9500 ?
    C14 H14 . 0.9500 ?
loop_
    _geom_angle_atom_site_label_1
    _geom_angle_atom_site_label_2
    _geom_angle_atom_site_label_3
    _geom_angle_site_symmetry_1
    _geom_angle_site_symmetry_3
    _geom_angle
    _geom_angle_publ_flag
    C1 N1 C9 . . 124.9(5) ?
    C1 N1 H1 . . 117.5 ?
    C9 N1 H1 . . 117.5 ?
    O1 C1 N1 . . 123.9(6) ?
    O1 C1 C2 . . 123.2(6) ?
    N1 C1 C2 . . 112.8(5) ?
    C3 C2 C1 . . 112.7(5) ?
    C3 C2 H2A . . 109.0 ?
    C1 C2 H2A . . 109.0 ?
    C3 C2 H2B . . 109.0 ?
    C1 C2 H2B . . 109.0 ?
    H2A C2 H2B . . 107.8 ?
    C8 C3 C4 . . 119.2(6) ?
    C8 C3 C2 . . 120.7(6) ?
    C4 C3 C2 . . 120.1(6) ?
    C3 C4 C5 . . 120.1(6) ?
    C3 C4 H4 . . 119.9 ?
    C5 C4 H4 . . 119.9 ?
    C6 C5 C4 . . 118.8(6) ?
    C6 C5 H5 . . 120.6 ?
    C4 C5 H5 . . 120.6 ?
    C5 C6 C7 . . 122.5(6) ?
    C5 C6 Br1 . . 118.6(4) ?
    C7 C6 Br1 . . 118.9(5) ?
    C6 C7 C8 . . 118.2(5) ?
    C6 C7 H7 . . 120.9 ?
    C8 C7 H7 . . 120.9 ?
    C3 C8 C7 . . 121.2(6) ?
    C3 C8 H8 . . 119.4 ?
    C7 C8 H8 . . 119.4 ?
    C10 C9 C14 . . 119.9(6) ?
    C10 C9 N1 . . 118.2(6) ?
    C14 C9 N1 . . 122.0(6) ?
    C11 C10 C9 . . 119.0(6) ?
    C11 C10 H10 . . 120.5 ?
    C9 C10 H10 . . 120.5 ?
    F2 C11 C12 . . 119.3(6) ?
    F2 C11 C10 . . 119.6(7) ?
    C12 C11 C10 . . 121.1(7) ?
    C11 C12 F1 . . 119.4(8) ?
    C11 C12 C13 . . 121.0(7) ?
    F1 C12 C13 . . 119.6(8) ?
    C12 C13 C14 . . 120.0(7) ?
    C12 C13 H13 . . 120.0 ?
    C14 C13 H13 . . 120.0 ?
    C13 C14 C9 . . 119.0(7) ?
    C13 C14 H14 . . 120.5 ?
    C9 C14 H14 . . 120.5 ?
loop_
    _geom_torsion_atom_site_label_1
    _geom_torsion_atom_site_label_2
    _geom_torsion_atom_site_label_3
    _geom_torsion_atom_site_label_4
    _geom_torsion_site_symmetry_1
    _geom_torsion_site_symmetry_2
    _geom_torsion_site_symmetry_3
    _geom_torsion_site_symmetry_4
    _geom_torsion
    _geom_torsion_publ_flag
    C9 N1 C1 O1 . . . . 3.0(10) ?
    C9 N1 C1 C2 . . . . -173.6(5) ?
    O1 C1 C2 C3 . . . . 8.0(9) ?
    N1 C1 C2 C3 . . . . -175.4(5) ?
    C1 C2 C3 C8 . . . . 83.5(7) ?
    C1 C2 C3 C4 . . . . -97.5(7) ?
    C8 C3 C4 C5 . . . . 0.9(9) ?
    C2 C3 C4 C5 . . . . -178.1(5) ?
    C3 C4 C5 C6 . . . . 0.1(9) ?
    C4 C5 C6 C7 . . . . -1.1(9) ?
    C4 C5 C6 Br1 . . . . 179.1(5) ?
    C5 C6 C7 C8 . . . . 1.1(9) ?
    Br1 C6 C7 C8 . . . . -179.1(5) ?
    C4 C3 C8 C7 . . . . -1.0(9) ?
    C2 C3 C8 C7 . . . . 178.0(6) ?
    C6 C7 C8 C3 . . . . 0.0(9) ?
    C1 N1 C9 C10 . . . . 138.7(6) ?
    C1 N1 C9 C14 . . . . -42.7(9) ?
    C14 C9 C10 C11 . . . . 0.3(9) ?
    N1 C9 C10 C11 . . . . 179.0(6) ?
    C9 C10 C11 F2 . . . . -177.5(6) ?
    C9 C10 C11 C12 . . . . -0.6(10) ?
    F2 C11 C12 F1 . . . . -3.9(11) ?
    C10 C11 C12 F1 . . . . 179.1(6) ?
    F2 C11 C12 C13 . . . . 177.3(7) ?
    C10 C11 C12 C13 . . . . 0.3(11) ?
    C11 C12 C13 C14 . . . . 0.1(11) ?
    F1 C12 C13 C14 . . . . -178.6(7) ?
    C12 C13 C14 C9 . . . . -0.4(11) ?
    C10 C9 C14 C13 . . . . 0.1(10) ?
    N1 C9 C14 C13 . . . . -178.5(6) ?
loop_
    _geom_hbond_atom_site_label_D
    _geom_hbond_atom_site_label_H
    _geom_hbond_atom_site_label_A
    _geom_hbond_site_symmetry_A
    _geom_hbond_distance_DH
    _geom_hbond_distance_HA
    _geom_hbond_distance_DA
    _geom_hbond_angle_DHA
    N1 H1 O1 1_655 0.88 1.97 2.851(7) 175.1
    C7 H7 O1 1_565 0.95 2.63 3.309(8) 128.9
    C13 H13 F1 4_656 0.95 2.50 3.426(9) 163.9
_shelx_hkl_checksum     55732
_shelx_hkl_file
;
   0   0   3 71.2002 39.9490   1
   0   0   4 82137.5 905.312   1
   0   0  -6 68666.6 911.561   1
   0   0  -7 1749.54 156.848   1
   0   0  -8 103732. 1187.35   1
   0   0  -9 969.089 145.486   1
   0   0 -10 1210.35 162.820   1
   0   0 -11 368.926 99.9165   1
   0   0 -12 427246. 2686.90   1
   0   0 -13 6571.57 346.818   1
   0   0 -14 345790. 2536.06   1
   0   0 -15 1253.69 159.529   1
   0   0  32 47926.0 1658.57   5
   0   0  33 320.983 198.179   5
   0   0  34 59268.9 1878.60   5
   0   0  35 341.277 245.433   5
   0   0  36 225937. 3601.05  24
   0   0  36 239154. 3792.04   5
   0   0  37 1582.85 390.518  24
   0   0  37 1071.60 359.452   5
   0   0  37 1521.52 365.478  18
   0   0  38 131897. 2774.03  24
   0   0  38 138349. 2869.34   5
   0   0  39 1409.78 321.165  18
   0   0  39 886.941 318.225  24
   0   0  40 89039.7 2112.43  18
   0   0  40 77491.0 2104.22  24
   0   0  41 717.236 296.748  18
   0   0  41 4533.73 548.335  24
   0   0  42 103779. 2232.49  18
   0   0  42 89799.8 2219.65  24
   0   0  43 214.898 194.888  18
   0   0 -43 428.564 192.696  30
   0   0  44 31158.3 1168.03  18
   0   0 -44 36798.9 1246.95  30
   0   0  45 88.0402 125.855  18
   0   0 -45 163.969 129.423  30
   0   0  46 7959.57 560.176  18
   0   0  47 444.854 188.429  23
   0   0  48 5375.25 474.552  23
   0   0  49 164.470 146.924  23
   0   0  50 31007.5 1002.78  23
   0   0  51 283.762 128.440  23
   0   0  52 7803.72 433.206  23
   0  -1   0 266.880 34.8524   2
   0  -1   1 159095. 704.978   2
   0  -1  -1 149087. 621.709   4
   0  -1  -2 25381.8 299.323   4
   0   1  -2 27169.2 303.420   2
   0   1  -3 89454.6 583.665   2
   0  -1   3 93348.0 706.470   3
   0  -1   4 67281.7 603.768   3
   0   1   4 70599.4 597.146   4
   0  -1   5 135248. 839.262   3
   0   1   5 160598. 1001.18   4
   0   1  -6 956844. 2318.15   3
   0   1  -7 740986. 2100.54   3
   0   1   7 817033. 3007.66   4
   0   1  -8 44437.2 537.794   3
   0   1   8 41192.7 753.940   4
   0   1   9 57400.7 948.829   4
   0   1  -9 58179.5 662.818   3
   0   1 -10 9519.98 281.972   3
   0   1  10 9743.80 421.977   4
   0   1 -11 31196.1 515.610   3
   0   1  11 31601.6 802.427   4
   0   1  11 31310.5 717.852   1
   0   1  12 304695. 2286.38   1
   0   1 -12 270538. 1661.33   3
   0   1  13 36907.4 832.883   1
   0   1 -13 38223.6 660.041   3
   0   1  14 427765. 2928.19   1
   0   1  15 98530.5 1483.62   1
   0   1  16 2840.59 270.603   1
   0   1  16 1622.31 244.428  14
   0   1  17 227914. 2385.09   1
   0   1  17 206762. 2701.34  14
   0   1  18 32258.2 1085.57  14
   0   1  19 332651. 3569.76  14
   0  -1  22 180712. 2529.90  13
   0  -1  23 25130.1 951.660  13
   0  -1  24 75748.5 1685.17  13
   0  -1  25 169248. 2545.72  13
   0  -1  26 80818.5 1760.66  13
   0  -1  27 6959.12 531.007  13
   0  -1  28 39445.1 1263.24  13
   0  -1  28 34669.1 1351.74   5
   0  -1  29 11739.9 806.038   5
   0  -1  29 12792.0 723.385  13
   0  -1  30 31008.3 1134.76  13
   0  -1  30 29661.3 1289.90   5
   0  -1  31 46120.6 1618.76   5
   0   1  32 86011.1 2235.84   5
   0  -1  32 95830.3 2360.67   5
   0  -1  33 48569.0 1692.18   5
   0   1  33 48818.0 1699.65   5
   0  -1  34 25192.8 1229.39   5
   0   1  34 23671.4 1195.79   5
   0   1  35 100407. 2457.63   5
   0  -1  35 102298. 2374.45  24
   0  -1  35 107643. 2535.57   5
   0  -1  36 6337.39 618.895  24
   0   1  36 6367.53 644.591  24
   0   1  36 5982.28 595.619  18
   0  -1 -36 5161.14 548.122  30
   0   1  36 5795.99 612.121   5
   0  -1  36 5717.34 601.456   5
   0  -1  36 5793.87 587.530  18
   0   1  37 91743.0 2274.56  18
   0  -1  37 82110.7 2150.04  24
   0   1  37 93265.9 2366.51  24
   0  -1  37 86474.7 2262.93   5
   0  -1 -37 98905.1 2331.55  30
   0  -1  37 75428.9 2076.55  18
   0   1  37 86413.4 2263.43   5
   0  -1  38 9170.52 728.542  24
   0   1  38 11056.5 791.013  18
   0  -1  38 9533.51 734.135  18
   0  -1 -38 11088.4 788.664  30
   0   1  39 65614.5 1886.93  18
   0  -1  39 59143.4 1815.63  24
   0  -1 -39 61848.3 1810.70  30
   0  -1  40 3447.51 472.962  24
   0  -1  40 3134.70 428.400  18
   0  -1 -40 4299.45 487.945  30
   0  -1  41 58788.0 1767.82  24
   0  -1  41 59451.8 1705.85  18
   0  -1 -41 58782.6 1717.28  30
   0  -1 -42 27371.8 1148.62  30
   0  -1  42 25721.1 1155.00  24
   0  -1  42 24633.3 1081.72  18
   0   1  43 36681.4 1437.93  23
   0  -1 -43 36316.0 1284.53  30
   0  -1  43 36690.9 1351.26  24
   0  -1  44 57207.4 1548.64  18
   0  -1  44 54535.0 1600.43  24
   0  -1 -44 52420.5 1492.21  30
   0  -1 -45 605.828 201.074  30
   0   1  45 579.771 236.056  23
   0  -1  45 377.722 195.570  18
   0  -1  46 31293.9 1067.42  18
   0   1  46 29050.1 1168.74  23
   0  -1  47 767.602 197.302  18
   0   1  47 882.769 242.939  23
   0  -1  48 28848.3 935.341  18
   0   1  48 29074.6 1068.13  23
   0  -1  49 11015.8 595.969  23
   0  -1  49 11224.7 551.817  18
   0   1  49 12756.5 677.699  23
   0  -1  50 1219.52 209.574  23
   0   1  50 1731.70 259.356  23
   0  -1  51 47707.6 1047.34  23
   0   1  51 50461.3 1143.66  23
   0  -2   0 88547.0 588.902   4
   0  -2   0 89601.8 768.946   2
   0  -2   1 10482.4 201.489   4
   0  -2  -1 8657.56 184.913   4
   0  -2  -2 1580.34 117.325   2
   0  -2   2 2035.60 162.299   3
   0  -2   3 151796. 1320.43   3
   0   2   3 141880. 1391.13   7
   0   2   4 462307. 2470.35   7
   0  -2   4 453493. 2270.96   3
   0  -2   5 702623. 2821.80   3
   0   2   5 732380. 3085.24   7
   0  -2   6 27417.2 551.214   3
   0   2   6 26630.3 605.702   7
   0   2  -7 488088. 1982.54   2
   0   2   7 431123. 2544.63   7
   0   2   8 56885.4 877.501   7
   0   2  -8 49053.1 678.027   2
   0   2   9 99828.6 1178.39   7
   0  -2   9 107831. 1758.17  13
   0  -2  10 1649.23 196.058  15
   0   2  10 2062.85 177.802   7
   0   2  11 359705. 2688.06  14
   0  -2  11 284164. 3041.94  13
   0   2  12 5303.01 357.281  14
   0  -2  12 5627.62 454.952  13
   0  -2  13 492729. 4196.53  13
   0   2  13 502053. 3581.79  14
   0   2  14 148255. 2041.33  14
   0  -2  14 168088. 2501.18  13
   0   2  15 98057.8 1705.21  14
   0  -2  15 100351. 1960.08  13
   0   2  16 11829.4 617.327  14
   0  -2  16 10939.8 664.701  13
   0   2  17 2151.47 281.370  14
   0  -2  17 891.752 225.115  13
   0  -2  18 168789. 2670.08  13
   0   2  18 165569. 2552.38  14
   0  -2  19 33999.4 1208.74  13
   0   2  19 31995.8 1161.85  14
   0   2  20 642.071 186.802  14
   0  -2  20 933.394 225.944  13
   0  -2  21 15173.4 832.323  13
   0   2  21 16588.4 894.698  14
   0   2  22 55951.8 1684.09  14
   0  -2  22 64559.0 1724.64  13
   0  -2  23 173040. 2843.08  13
   0   2  23 192979. 3150.48  14
   0   2  24 33379.0 1345.67  14
   0  -2  24 39894.7 1382.84  13
   0  -2 -25 223484. 3238.19   6
   0  -2  25 215427. 3228.06  13
   0  -2 -26 73351.0 1872.06   6
   0  -2  26 74922.2 1928.31  13
   0  -2  27 171785. 2927.41  13
   0  -2 -27 167816. 2850.57   6
   0  -2  28 670.979 263.690  13
   0   2  29 225087. 3549.99   5
   0  -2  29 205273. 3270.64  13
   0   2  30 13499.8 888.921   5
   0  -2  30 13957.0 858.056  13
   0  -2  31 81563.2 2053.78  13
   0   2  31 85472.1 2217.33   5
   0  -2  32 1639.54 328.597  13
   0   2  32 801.409 259.279   5
   0   2  33 115625. 2595.33   5
   0  -2  33 114349. 2420.45  13
   0  -2  33 111326. 2387.19  24
   0   2  34 37217.7 1435.83  31
   0  -2  34 35325.2 1461.07  29
   0   2  34 36367.7 1465.24   5
   0  -2  34 34482.6 1344.20  24
   0  -2 -34 35486.9 1470.90  30
   0   2  34 38582.9 1601.13  23
   0  -2  34 34812.6 1337.91  13
   0  -2 -35 36657.8 1507.09  30
   0  -2  35 33517.9 1300.40  13
   0   2  35 35633.4 1390.22  31
   0   2  35 37702.9 1479.02   5
   0  -2  35 34862.5 1365.77  24
   0   2  35 36638.6 1570.15  23
   0  -2  35 36189.4 1470.31  29
   0   2  36 36552.5 1407.57  31
   0  -2  36 35639.1 1322.41  13
   0  -2 -36 39230.3 1545.85  30
   0  -2  36 33825.9 1408.61  29
   0   2  36 32006.8 1460.52  23
   0   2  36 33100.9 1375.93   5
   0  -2  36 32304.5 1312.02  24
   0   2  37 947.880 284.002  23
   0  -2 -37 1015.34 268.873  30
   0   2  37 1303.43 287.971  31
   0  -2  37 1152.93 294.331  29
   0  -2  37 1048.62 276.011  24
   0   2  38 462.800 207.038  23
   0   2  38 368.080 171.766  31
   0  -2  38 869.204 262.502  24
   0  -2  38 128.401 169.918  29
   0  -2 -38 527.022 213.257  30
   0  -2 -39 19122.9 1046.80  30
   0   2  39 21912.7 1047.39  31
   0  -2  39 22411.4 1118.28  18
   0  -2  39 18517.3 976.473  24
   0   2  39 21146.4 1161.74  23
   0  -2 -40 6233.31 589.722  30
   0   2  40 5740.68 606.283  23
   0  -2  40 5598.51 564.613  18
   0  -2  40 6776.23 591.396  24
   0   2  40 6235.00 553.785  31
   0  -2 -41 68464.0 1870.43  30
   0   2  41 62084.5 1909.18  23
   0   2  41 63188.6 1677.86  31
   0  -2  41 62238.0 1713.57  24
   0  -2 -42 1451.26 299.757  30
   0  -2  42 1596.26 327.527  18
   0   2  42 2424.29 401.328  23
   0  -2  42 1511.80 295.936  24
   0  -2  43 70309.2 1735.35  18
   0   2  43 71547.8 1939.12  23
   0  -2 -43 68189.0 1754.30  30
   0  -2  43 65464.4 1661.72  24
   0   2  44 3168.13 429.328  23
   0  -2  44 2476.69 349.687  24
   0  -2  44 2485.38 339.163  18
   0  -2 -44 3698.26 419.870  30
   0  -2  45 52103.1 1369.78  18
   0  -2 -45 58683.5 1473.93  30
   0  -2  46 682.549 197.680  18
   0   2  46 505.447 212.101  23
   0  -2 -46 854.901 208.259  30
   0   2  47 29621.0 1037.37  23
   0  -2  47 29820.0 928.404  18
   0   2  48 1236.77 224.402  23
   0  -2  48 1314.90 201.909  23
   0  -2  48 1070.20 181.180  18
   0  -2  49 24908.2 729.333  18
   0   2  49 25100.0 825.412  23
   0   3   0 2592.76 276.510   7
   0   3   1 151791. 1918.31   7
   0  -3   1 152236. 1700.75  15
   0  -3   2 1515.19 182.968  15
   0   3   2 915.323 165.861   7
   0   3   3 20983.3 690.557   7
   0  -3   3 19032.7 628.027  15
   0  -3   4 85609.3 1483.53  13
   0  -3   4 82679.3 1332.56  15
   0  -3   5 8227.69 432.557  15
   0  -3   5 7796.43 471.350  13
   0   3   6 138216. 1799.57   7
   0  -3   6 134904. 2022.76  13
   0  -3   7 29519.6 984.732  13
   0  -3   7 30649.7 866.637  15
   0   3   7 28753.2 855.042   7
   0   3   8 384730. 2915.64   7
   0  -3   8 379612. 3679.57  13
   0  -3   8 313672. 2850.58  15
   0   3   9 8266.20 490.777  14
   0  -3   9 8858.28 502.396  15
   0  -3   9 7076.05 545.745  13
   0  -3  10 515959. 3846.58  15
   0   3  10 532082. 3803.79  14
   0   3  11 124431. 1898.10  14
   0  -3  11 140177. 2447.43  13
   0  -3  11 138596. 2078.20   8
   0  -3  11 124543. 1962.79  15
   0   3  12 318789. 3080.24  14
   0  -3  12 316750. 3212.24  15
   0  -3  13 9475.01 681.689  13
   0   3  13 11259.3 611.099  14
   0  -3  13 11134.9 633.413  15
   0  -3  14 106755. 2270.00  13
   0  -3  14 111106. 2045.84  15
   0  -3  15 950.987 262.814  13
   0   3  15 760.434 197.480  14
   0  -3  15 920.080 227.101  15
   0   3  16 50633.4 1443.57  14
   0  -3  16 56649.4 1711.87  13
   0  -3  16 65511.3 1679.65  15
   0  -3 -16 60174.7 1604.45   8
   0  -3 -17 41022.9 1315.50   8
   0   3  17 38794.0 1284.72  14
   0  -3  17 41875.0 1500.53  13
   0  -3  17 41344.7 1377.53  15
   0   3  18 25867.9 1074.38  14
   0  -3  18 25531.5 1198.21  13
   0  -3  19 189947. 3309.67  13
   0  -3  19 217569. 3365.19  15
   0  -3  20 30981.4 1353.83  13
   0   3  20 30692.8 1270.52  14
   0  -3  20 29202.0 1270.54  15
   0  -3  21 45632.2 1658.48  13
   0   3  21 45848.0 1579.02  14
   0  -3  22 209781. 3601.76  15
   0   3  22 224308. 3605.95  14
   0  -3  23 5359.31 620.811  13
   0  -3  23 5047.67 610.075  15
   0   3  23 5923.60 636.657  14
   0  -3  24 151343. 3025.29  13
   0   3  24 152636. 3063.66  14
   0  -3  25 15472.1 1051.38  15
   0   3  25 15689.4 1000.87  14
   0  -3  25 19188.6 1090.07  13
   0  -3 -25 16607.9 1009.23   6
   0  -3 -26 137088. 2853.97   6
   0  -3  26 133788. 2856.01  13
   0  -3 -27 2064.76 408.393   6
   0  -3  27 2266.26 430.017  13
   0  -3  27 2624.20 497.219  15
   0  -3  28 172641. 3257.65  13
   0  -3 -28 179509. 3268.67   6
   0  -3  29 9443.51 777.660  13
   0  -3 -29 8999.68 751.889   6
   0  -3  29 10559.0 912.925  15
   0  -3  30 111280. 2809.37  29
   0  -3  30 109537. 2895.32  15
   0  -3  30 116323. 2654.98  13
   0  -3  31 9914.55 785.547  13
   0  -3  31 10174.6 898.281  15
   0  -3  31 10534.2 866.819  29
   0  -3 -31 10232.9 797.902   6
   0  -3 -31 10698.1 881.384  30
   0  -3  32 26662.6 1354.23  29
   0  -3 -32 26845.7 1374.17  30
   0  -3  32 25799.1 1237.05  13
   0  -3  32 26459.0 1405.03  15
   0  -3  33 6371.63 698.645  15
   0  -3  33 7472.78 710.753  29
   0  -3  33 5991.40 594.469  13
   0  -3 -33 6428.24 675.780  30
   0  -3  34 312.397 176.620  15
   0  -3  34 288.908 171.799  13
   0  -3  34 270.815 205.698  29
   0   3  35 8895.77 779.905  23
   0  -3  35 9554.60 819.557  15
   0  -3 -35 11857.1 899.658  30
   0  -3  35 9310.32 757.665  29
   0  -3 -36 8478.52 751.394  30
   0  -3  36 8396.41 709.929  29
   0   3  36 9035.28 778.417  23
   0   3  37 16815.2 1036.96  23
   0  -3  37 15483.4 939.518  29
   0   3  38 10378.3 796.272  23
   0  -3  38 9389.03 730.016  29
   0  -3 -38 10178.9 783.120  30
   0  -3  39 22277.7 1063.54  29
   0   3  39 23091.2 1155.06  23
   0  -3 -39 23874.9 1148.91  30
   0  -3 -40 18303.3 974.682  30
   0  -3  40 16931.4 894.506  29
   0   3  40 19789.0 1028.67  23
   0  -3  40 16848.0 912.940  18
   0   3  41 940.400 243.101  23
   0  -3  41 274.344 159.778  18
   0  -3 -41 773.894 221.350  30
   0  -3 -42 19431.1 916.422  30
   0  -3  42 17135.8 849.329  18
   0   3  42 18765.4 918.969  23
   0  -3 -43 1363.80 247.922  30
   0  -3  43 1143.09 222.730  18
   0   3  43 1098.19 234.104  23
   0  -3  44 15918.2 713.166  18
   0   3  44 15546.1 739.102  23
   0  -3 -44 17740.9 772.843  30
   0  -3  45 3755.48 329.945  18
   0   3  45 3879.54 368.014  22
   0  -3 -45 4085.72 348.640  30
   0  -3  46 34493.4 891.024  18
   0   3  46 35379.8 985.336  22
   0  -3  47 4556.83 300.589  18
   0   4   0 64575.8 1539.16   7
   0   4  -1 64079.6 1552.13   7
   0   4   1 74040.6 1650.71   7
   0   4  -2 142811. 2342.72   7
   0  -4   2 134914. 2894.19   8
   0   4  -3 40284.3 1274.38   7
   0  -4   3 40012.9 1569.14   8
   0  -4   4 89100.9 2298.93   8
   0   4  -4 88364.7 1901.20   7
   0   4   5 14541.8 754.475   7
   0   4   5 16663.4 768.061  14
   0  -4   5 16458.7 988.611   8
   0  -4   6 69010.5 1969.75   8
   0  -4  -6 58453.7 1974.55   8
   0   4  -6 57481.4 1606.65   7
   0   4   6 74107.9 1623.89  14
   0  -4  -7 72698.1 2200.38   8
   0  -4   7 77399.4 2068.25   8
   0   4  -7 79404.3 1914.85   7
   0  -4   8 17501.9 970.392   8
   0   4   8 16283.5 771.141  14
   0  -4  -9 61499.1 2013.18   8
   0  -4   9 66884.2 1865.06   8
   0  -4  10 4227.57 471.623  13
   0  -4 -10 4170.48 552.722   8
   0  -4  10 4614.26 497.371   8
   0  -4 -11 123937. 2816.13   8
   0  -4  11 112084. 2421.71  13
   0  -4  12 63171.1 1871.05  13
   0  -4 -12 64473.6 2026.20   8
   0  -4  13 6936.19 646.466  13
   0  -4 -13 7179.74 682.974   8
   0  -4 -14 11545.9 856.592   8
   0  -4  14 13203.7 788.336  15
   0  -4  14 10693.2 814.100  13
   0  -4  15 2231.02 378.031  15
   0  -4 -15 1961.28 396.311   8
   0  -4  15 1641.65 357.696  13
   0  -4 -16 172822. 3237.13   8
   0  -4  16 171389. 2979.48  15
   0  -4 -17 11566.5 847.608   8
   0  -4  17 8807.08 790.938  13
   0  -4  17 10700.7 777.560  15
   0  -4 -18 104616. 2478.60   8
   0  -4  18 99759.0 2371.80  15
   0  -4 -18 95439.2 2634.18   6
   0  -4  18 91884.9 2511.21  13
   0  -4  19 2266.24 438.969  13
   0  -4  19 2564.22 412.767  15
   0  -4 -19 2429.56 454.423   6
   0  -4 -20 44602.0 1798.17   6
   0  -4  20 49151.4 1866.87  13
   0  -4 -21 12812.5 970.829   6
   0  -4  21 15574.9 1011.97  15
   0  -4  21 14054.6 1017.17  13
   0  -4 -22 110015. 2793.13   6
   0  -4  22 113307. 2850.58  32
   0  -4 -22 91462.9 2594.79  30
   0  -4  22 110298. 2818.84  13
   0  -4  22 82122.0 2346.11  15
   0  -4 -23 4866.30 628.520  30
   0  -4 -23 3758.95 561.094   6
   0  -4  23 3291.87 533.079  32
   0  -4  23 3467.63 533.205  29
   0  -4  23 3657.57 539.701  15
   0  -4  23 4266.77 590.684  13
   0  -4 -24 138630. 3101.53   6
   0  -4  24 107041. 2734.18  15
   0  -4  24 136166. 3180.63  29
   0  -4  24 149962. 3267.09  13
   0  -4 -24 120205. 3023.34  30
   0  -4 -25 9817.54 883.460  30
   0  -4 -25 10461.5 853.339   6
   0  -4  25 10109.7 863.389  13
   0  -4  25 8610.73 795.313  15
   0  -4  25 8692.20 823.381  29
   0  -4  26 23930.4 1316.86  15
   0  -4  26 20058.8 1239.10  29
   0  -4 -26 26615.0 1442.10  30
   0   4 -26 18413.4 1196.37  35
   0  -4  27 14260.3 1023.63  15
   0  -4  27 14618.5 1062.75  29
   0  -4 -27 16485.3 1137.64  30
   0   4 -27 13159.6 1009.33  35
   0  -4 -28 10355.6 915.816  30
   0  -4  28 11642.6 929.021  15
   0  -4  28 11264.0 938.034  29
   0   4 -28 10052.7 887.203  35
   0   4 -29 115851. 2919.24  35
   0  -4  29 122817. 2996.00  29
   0  -4 -29 124825. 3105.01  30
   0   4 -30 2470.71 472.620  35
   0  -4 -30 3028.99 530.914  30
   0   4 -31 24596.9 1290.29  35
   0  -4  31 28737.9 1394.81  29
   0  -4 -31 27551.9 1421.00  30
   0  -4  32 50810.5 1802.84  29
   0   4 -32 50147.6 1784.08  35
   0  -4 -32 53773.0 1953.03  30
   0  -4 -33 6569.49 684.951  30
   0  -4  33 6502.74 639.713  29
   0   4 -33 5273.16 587.927  35
   0  -4  34 42574.3 1551.80  29
   0  -4 -34 44548.8 1695.23  30
   0  -4  35 5111.51 539.725  29
   0  -4 -35 4358.97 544.684  30
   0  -4  36 57582.1 1669.12  29
   0  -4 -36 59676.9 1827.84  30
   0  -4  37 1025.00 261.188  29
   0  -4 -37 1317.25 304.768  30
   0  -4  38 39113.3 1270.94  29
   0  -4 -38 43021.6 1418.12  30
   0  -4 -39 4105.89 428.034  30
   0  -4  39 3757.45 394.024  29
   0  -4 -40 49944.1 1353.11  30
   0  -4  40 50062.2 1331.71  18
   0  -4 -41 16570.7 723.595  30
   0  -4  41 17428.5 738.640  18
   0  -4  42 26119.7 828.624  18
   0  -4 -42 25848.9 818.775  30
   0  -4  43 12997.5 525.630  18
   0  -5   0 1304.96 467.752   8
   0   5   0 2787.53 459.051   7
   0   5  -1 149235. 2829.80   7
   0   5   1 147101. 2710.36   7
   0  -5   1 128372. 3364.50   8
   0  -5  -1 121587. 3324.62   8
   0   5  -2 2389.65 448.150   7
   0  -5   2 2379.54 583.699   8
   0  -5  -2 2086.89 586.431   8
   0   5  -3 224704. 3510.74   7
   0  -5   3 230087. 4393.33   8
   0  -5   4 6686.83 795.854   8
   0   5  -4 7499.09 680.003   7
   0  -5  -4 5737.76 793.040   8
   0   5  -5 49085.7 1664.51   7
   0  -5  -5 40216.2 1934.62   8
   0  -5   5 46940.9 1930.62   8
   0  -5   5 38558.9 1396.57  32
   0   5  -6 10759.7 800.246   7
   0  -5   6 9395.82 702.728  32
   0  -5   6 9909.19 885.926   8
   0  -5  -6 9623.94 961.238   8
   0   5  -7 20558.8 1097.22   7
   0  -5  -7 18692.6 1307.44   8
   0  -5   7 18741.0 999.679  32
   0  -5   7 21241.1 1264.41   8
   0  -5   8 34080.0 1562.84   8
   0  -5  -8 32558.9 1702.03   8
   0   5  -8 30019.8 1338.97   7
   0  -5   8 31311.2 1450.51  17
   0  -5   8 29676.9 1272.67  32
   0   5   8 27149.5 1188.50  21
   0  -5   9 2401.62 436.889  17
   0  -5   9 2217.41 371.961  32
   0   5  -9 3037.01 451.706   7
   0  -5  -9 3063.28 545.375   8
   0   5  10 3524.59 452.706  21
   0  -5  10 4185.19 557.887  17
   0  -5 -10 4444.47 627.472   6
   0   5 -10 4312.86 534.294   7
   0  -5 -10 4949.90 668.012   8
   0  -5  10 5248.71 559.133  32
   0  -5 -11 18541.3 1248.39   6
   0  -5  11 19591.3 1091.86  32
   0   5 -11 18997.8 1092.99   7
   0  -5  11 19463.0 1171.92  17
   0  -5 -11 19887.3 1299.60   8
   0   5  11 17266.2 988.003  21
   0   5  12 457.264 278.247  21
   0  -5  12 1211.78 303.747  32
   0  -5 -12 447.838 253.755   6
   0  -5 -12 1148.38 351.054  30
   0  -5 -12 576.733 276.698   8
   0   5 -12 718.979 253.909   7
   0   5 -13 12793.9 918.967   7
   0  -5 -13 14335.6 1104.66   6
   0  -5 -13 14485.7 981.060  30
   0  -5  13 15667.8 1007.47  32
   0   5  13 13537.6 894.553  21
   0  -5 -13 15331.0 1111.64   8
   0   5 -14 2236.45 450.676   7
   0  -5  14 2025.58 421.533  32
   0  -5 -14 2271.54 524.668   6
   0  -5 -14 2285.50 497.623   8
   0  -5 -14 3774.71 745.972  30
   0   5  14 3236.73 498.724  21
   0   5  15 165061. 3201.15  21
   0   5 -15 158607. 3261.12   7
   0  -5 -15 204051. 4133.47   6
   0  -5 -15 190664. 3600.35  30
   0  -5  15 191760. 3573.79  32
   0  -5  16 36890.5 1594.66  32
   0  -5 -16 40111.3 1700.84  30
   0  -5  17 172116. 3476.25  32
   0  -5  17 162617. 3319.32  29
   0  -5  18 5233.29 639.880  32
   0  -5 -18 5620.02 715.682  30
   0  -5  18 5192.90 663.774  29
   0  -5  19 85780.0 2495.18  32
   0  -5 -19 80352.3 2417.87  30
   0  -5  19 86442.6 2459.84  29
   0  -5  20 611.633 274.380  32
   0  -5  20 378.534 274.654  29
   0  -5 -20 661.576 333.045  30
   0  -5 -21 32115.1 1546.85  30
   0  -5  21 31813.8 1511.49  29
   0  -5  21 32940.7 1570.64  32
   0  -5 -22 481.632 281.101  30
   0  -5  22 255.320 228.233  32
   0  -5  22 151.427 229.298  29
   0  -5  23 48109.8 1855.09  29
   0  -5 -23 45354.3 1842.30  30
   0  -5  24 2679.19 457.104  29
   0  -5 -24 2601.74 471.834  30
   0  -5  25 13389.5 974.096  29
   0  -5 -25 12183.6 944.524  30
   0   5 -25 14278.2 1029.17  35
   0  -5 -26-4.16557 173.166  30
   0  -5  26 127.424 158.119  29
   0   5 -26 107.782 180.063  35
   0   5 -27 212.207 173.572  35
   0  -5 -27 85.0248 161.868  30
   0  -5  27 636.798 233.445  29
   0  -5 -28 1301.95 317.531  30
   0   5 -28 1169.92 320.563  35
   0  -5  28 1532.88 325.853  29
   0  -5  29 6974.29 632.652  29
   0  -5 -29 6804.43 659.817  30
   0   5 -29 5552.19 593.644  35
   0   5 -30 8136.22 684.925  35
   0  -5 -30 8735.23 722.222  30
   0  -5  30 7749.79 639.550  29
   0   5 -31 2554.68 385.443  35
   0  -5  31 2622.72 364.544  29
   0  -5 -31 3055.75 435.602  30
   0  -5 -32 2581.52 393.006  30
   0  -5  32 2469.48 357.874  29
   0   5 -32 2368.44 360.305  35
   0  -5 -33 72899.7 1827.85  30
   0   5 -33 68737.6 1665.87  35
   0  -5  33 67959.1 1623.49  29
   0  -5  34 1600.35 279.861  29
   0  -5 -34 1709.88 299.860  30
   0  -5  35 61553.9 1363.85  29
   0  -5 -35 58375.2 1467.35  30
   0  -5  36 4144.83 336.617  29
   0   5  37 19408.6 788.498  21
   0   5  38 589.097 158.545  21
   0  -6   0 28988.1 1301.30  32
   0  -6  -1 3730.35 534.856  32
   0  -6   1 11240.2 940.805  32
   0  -6   2 49639.6 1719.46  32
   0  -6  -2 58364.5 1841.07  32
   0  -6  -3 49594.4 1731.84  32
   0  -6   3 53538.4 1829.95  32
   0  -6   4 38579.2 1536.35  32
   0  -6  -4 44210.3 1618.05  32
   0  -6   5 40778.2 1601.79  32
   0  -6  -5 52495.2 1751.19  32
   0  -6   6 36446.3 1507.75  32
   0   6   6 36366.7 1384.33  21
   0   6   7 8362.60 676.754  21
   0  -6   7 8143.56 741.988  32
   0  -6   8 1320.96 370.635  32
   0   6   8 2215.44 398.223  21
   0  -6  -9 87618.3 2260.79  32
   0   6   9 92519.3 2178.83  21
   0  -6  10 16998.1 1059.64  32
   0  -6 -10 20580.3 1155.59  32
   0   6  11 48702.7 1612.32  21
   0  -6 -11 52131.6 1772.66  32
   0  -6 -12 34204.0 1436.47  32
   0  -6  12 30440.6 1418.47  32
   0   6  12 31216.7 1302.34  21
   0   6  13 15543.3 940.947  21
   0  -6 -13 13364.2 923.719  32
   0  -6  13 14265.1 982.126  32
   0  -6  13 15049.8 970.852  29
   0  -6  14 28307.4 1359.82  32
   0  -6 -14 32177.5 1388.90  32
   0   6  14 28683.7 1276.95  21
   0  -6  14 29863.6 1354.93  29
   0  -6  15 1674.35 347.040  29
   0  -6  15 2227.37 411.940  32
   0  -6 -15 1531.11 372.528  32
   0   6  15 2108.79 387.606  21
   0  -6 -16 9939.24 771.703  32
   0   6  16 10622.4 775.514  21
   0  -6  16 10011.4 817.258  32
   0  -6  16 11879.6 850.191  29
   0   6  17 324.457 217.060  21
   0  -6  17 165.659 209.815  29
   0  -6  17 73.1805 156.789  32
   0  -6 -18 12540.8 855.127  32
   0  -6  18 13735.5 910.580  29
   0   6  18 13224.1 867.234  21
   0  -6  18 12612.1 901.364  32
   0  -6 -19 705.796 268.339  32
   0  -6  19 368.850 230.483  29
   0   6  19 417.517 217.584  21
   0  -6  20 15453.3 934.000  29
   0   6  20 14533.7 905.225  21
   0  -6 -20 14347.6 897.522  32
   0  -6 -21 5196.22 547.636  32
   0  -6  21 5149.67 544.029  29
   0   6 -21 5494.76 594.636  35
   0   6  21 4189.27 498.160  21
   0   6 -22 23380.7 1174.77  35
   0  -6 -22 23724.7 1106.73  32
   0   6  22 21941.4 1077.85  21
   0   6  23 1506.51 311.655  21
   0  -6 -23 1817.49 322.827  32
   0  -6  23 1712.83 308.697  29
   0   6 -23 1624.16 333.857  35
   0   6  24 16989.3 914.116  21
   0  -6 -24 17312.9 900.316  32
   0   6 -24 16891.9 943.535  35
   0  -6  25 2538.51 326.066  29
   0  -6 -25 2581.08 360.301  32
   0   6  25 2671.78 370.475  21
   0   6 -25 3110.50 416.473  35
   0   6 -26 5599.33 504.816  35
   0  -6 -26 5680.46 489.850  32
   0   6  26 5601.42 502.666  21
   0  -6 -27 26067.2 991.981  32
   0   6 -27 26147.2 1012.58  35
   0   6 -28 1114.28 226.898  35
   0   6  28 1488.32 254.247  21
   0  -6 -28 1345.43 243.616  32
   0  -6 -29 33008.7 991.617  32
   0   6  29 33085.7 1016.84  21
   0  -6 -30 5928.27 400.283  32
   0  -7   0 2438.81 452.829  32
   0  -7   1 7048.91 638.776  32
   0  -7  -1 7078.97 633.992  32
   0  -7  -2 2864.50 471.642  32
   0  -7   2 1496.46 364.837  32
   0  -7   3 1882.41 453.823  32
   0  -7  -3 858.800 302.122  32
   0  -7   4 9105.05 710.646  32
   0  -7  -4 7738.28 661.153  32
   0  -7  -5 7665.14 685.297  32
   0  -7   5 652.593 259.989  32
   0  -7   6 39278.7 1464.14  32
   0  -7  -6 34614.0 1369.51  32
   0  -7   7 3278.23 466.375  32
   0  -7  -7 10803.9 890.212  32
   0  -7  -8 40386.3 1449.13  32
   0  -7   8 38138.2 1421.98  32
   0  -7   9 2738.54 423.212  32
   0  -7  -9 18603.1 1004.52  32
   0  -7 -10 45392.4 1514.71  32
   0  -7  10 49254.9 1577.82  32
   0  -7  11 4207.32 563.639  32
   0  -7 -11 12906.5 827.130  32
   0  -7 -12 45167.0 1457.04  32
   0  -7 -13 1916.37 348.084  32
   0   7 -14 8470.75 665.930  35
   0  -7 -14 9762.17 659.579  32
   0  -7 -15 6233.67 516.762  32
   0   7 -15 5294.83 509.851  35
   0  -7 -16 9865.61 623.155  32
   0   7 -16 10105.1 660.416  35
   1   0   0 1196.06 231.451   1
   1   0   0 597.310 81.4823   2
   1   0   1 207737. 2293.49   1
   1   0  -1 234021. 1447.67   2
   1   0   1 241204. 1526.17   3
   1   0  -1 205747. 2442.65   1
   1   0  -2 84625.3 873.009   4
   1   0  -2 76763.6 833.985   2
   1   0  -2 66335.1 1440.75   1
   1   0   2 71908.7 1282.06   1
  -1   0  -2 65619.0 756.601   2
   1   0   2 79205.1 845.832   3
   1   0   3 45347.9 942.760   1
   1   0  -3 37451.4 612.702   4
  -1   0  -3 36320.5 578.211   2
   1   0   3 44475.7 617.892   3
   1   0   4 80740.8 1162.63   1
   1   0  -4 82131.4 957.748   4
   1   0   5 3919.91 175.316   3
   1   0  -5 4303.46 228.332   4
  -1   0  -6 197400. 1309.06   3
   1   0  -6 202755. 1566.79   4
   1   0   7 607151. 1872.95   1
  -1   0  -7 582976. 2390.75   3
   1   0  -8 590667. 3123.34   4
  -1   0  -8 649193. 2496.96   3
   1   0  -9 518067. 3035.56   4
  -1   0   9 519153. 2983.00   5
  -1   0  10 6651.59 389.701  11
  -1   0  10 8044.06 389.908   5
  -1   0 -10 8068.30 388.247   9
  -1   0 -10 7585.02 281.539   3
   1   0 -10 7765.84 562.569   1
  -1   0 -11 427710. 2157.02   3
   1   0 -11 421146. 4186.33   1
  -1   0 -11 455846. 3751.22  12
  -1   0  11 394334. 2893.98   4
  -1   0  11 468113. 3237.94  11
  -1   0 -11 451559. 2984.82   9
  -1   0 -12 181603. 1990.88   9
   1   0 -12 181718. 2685.98   1
  -1   0 -12 163278. 2300.39  12
  -1   0  12 201559. 2166.78  11
  -1   0 -12 218450. 1530.05   3
  -1   0  12 223394. 2242.79   4
   1   0 -13 807550. 5697.26   1
  -1   0 -13 764897. 4231.09   9
  -1   0  13 699262. 4088.17  11
  -1   0 -13 666468. 2812.22   3
  -1   0 -13 714240. 4762.89  12
  -1   0 -14 4829.23 373.947   9
  -1   0  14 4710.22 339.651  11
  -1   0 -14 4692.51 250.213   3
  -1   0  15 167671. 1980.84  11
  -1   0 -15 163442. 2087.72   9
  -1   0 -16 25178.7 858.244   9
  -1   0  16 23903.3 749.717  11
  -1   0 -17 2221.46 273.661   9
  -1   0  17 2275.97 236.706  11
  -1   0 -17 2206.39 270.512  12
  -1   0 -18 23698.3 843.362  12
  -1   0  18 21973.3 721.040  11
  -1   0  18 22438.6 915.000   5
  -1   0  19 177.444 116.951   5
  -1   0 -19 496.440 136.407  12
  -1   0 -19 442.598 142.544   9
  -1   0  20 1282.18 178.514  11
  -1   0  20 931.276 214.000   5
  -1   0 -20 658.574 167.866   9
  -1   0 -21 2050.28 292.561   9
  -1   0  21 755.731 204.057   5
  -1   0  22 2379.14 346.955   5
  -1   0 -22 2525.04 333.391   9
  -1   0 -23 128599. 2314.59   9
  -1   0  23 144333. 2616.08   5
  -1   0  24 110189. 2306.79   5
  -1   0 -24 104965. 2130.22   9
  -1   0  25 332578. 4086.01   5
  -1   0 -25 298501. 3661.39   9
  -1   0  26 37492.3 1402.82   5
  -1   0 -26 32214.1 1234.44   9
  -1   0 -27 371108. 4256.07   9
  -1   0  27 364036. 4418.73   5
  -1   0 -28 3686.94 468.275   9
  -1   0  28 3773.33 512.367   5
  -1   0  29 196206. 3298.08   5
  -1   0 -29 184753. 3077.69   9
  -1   0 -30 7978.53 658.690   9
  -1   0  30 6723.96 643.732   5
  -1   0  31 65144.7 1933.62   5
  -1   0 -31 59247.0 1780.02   9
  -1   0  32 1137.74 311.843   5
  -1   0 -32 589.740 256.665   9
  -1   0  33 96933.8 2408.55   5
  -1   0 -33 101869. 2356.79   9
  -1   0 -34 75205.9 2046.69   9
  -1   0  34 67770.2 2017.05   5
   1   0  35 10236.1 784.606  24
  -1   0  35 9407.93 687.122  31
  -1   0  35 9980.63 781.305   5
  -1   0  35 9722.56 730.478  18
   1   0  36 11785.7 847.891  24
  -1   0  36 11958.7 808.788  18
  -1   0  36 12192.4 780.469  31
  -1   0  36 10108.6 792.781   5
   1   0  37 12383.7 863.356  24
  -1   0  37 12611.9 795.831  31
  -1   0  37 12173.6 860.601   5
  -1   0  37 13333.0 854.688  18
  -1   0  38 5580.03 530.171  31
   1   0  38 6431.41 630.011  24
   1   0  39 369.575 197.349  24
  -1   0  39 533.521 189.584  18
  -1   0  39 348.596 159.187  31
  -1   0  40 1593.09 322.406  23
   1   0  40 2255.42 384.416  24
  -1   0  40 2225.91 338.304  31
  -1   0  40 1666.56 308.968  18
  -1   0  41 12843.8 757.904  31
   1   0  41 13023.9 866.950  24
  -1   0  41 13310.3 815.876  18
  -1   0  41 13455.3 863.311  23
  -1   0  42 4663.21 522.811  23
  -1   0  42 5340.95 496.467  31
  -1   0  42 5525.30 545.402  18
   1   0  42 5291.62 573.836  24
  -1   0  43 121470. 2489.11  23
   1   0  43 119965. 2487.61  24
  -1   0  43 119864. 2323.33  18
  -1   0  43 120202. 2200.48  31
  -1   0  44 7984.09 606.267  18
   1   0  44 7628.94 644.681  24
  -1   0  44 7449.97 624.576  23
  -1   0  44 7471.89 555.139  31
  -1   0  45 30980.3 1050.93  31
   1   0  45 34651.5 1276.14  24
  -1   0  45 30380.3 1106.32  18
  -1   0  45 31780.8 1205.35  23
  -1   0  46 28758.0 1105.75  23
  -1   0  46 29451.5 985.491  31
  -1   0  46 30814.2 1078.05  18
  -1   0 -46 29456.0 1084.23  30
   1   0  46 30023.8 1143.75  24
  -1   0  47 49003.0 1206.34  31
  -1   0 -47 48332.8 1325.36  30
  -1   0  48 1738.36 290.458  23
  -1   0 -48 1298.81 255.506  30
  -1   0  48 1341.37 221.999  31
  -1   0  49 75324.7 1308.02  31
  -1   0 -49 74645.3 1473.90  30
  -1   0  49 72380.6 1482.78  23
  -1   0 -50 4757.49 355.620  30
  -1   0  50 4920.91 372.772  23
   1   0  50 4833.56 393.251  23
  -1   0  51 38077.0 903.378  23
  -1   0 -51 36895.4 874.712  30
   1  -1  51 14782.1 580.887  23
  -1   1  51 14382.7 571.381  23
  -1  -1 -50 27300.3 812.651  30
  -1   1  50 25962.8 837.746  23
  -1  -1 -49 13540.6 620.864  30
  -1   1  49 12423.9 627.709  23
  -1   1  49 13065.6 554.327  31
  -1  -1 -48 20218.9 805.068  30
  -1   1  48 18137.3 705.959  31
   1  -1  48 19336.1 819.474  24
  -1   1  48 17869.3 799.837  23
  -1  -1 -47 4206.94 396.770  30
  -1   1  47 4485.37 435.946  23
  -1   1  47 4132.93 366.584  31
   1  -1  47 3707.00 398.640  24
  -1  -1 -46 24585.4 981.443  30
   1  -1  46 22808.5 984.954  24
  -1   1  46 23387.9 895.144  31
  -1   1  46 23132.0 1012.72  23
  -1  -1 -45 18794.2 901.390  30
  -1   1  45 19796.6 978.441  23
   1  -1  45 20255.7 968.708  24
  -1   1  45 19828.3 858.593  31
  -1  -1 -44 47626.9 1483.12  30
  -1   1  44 48571.3 1577.67  23
   1  -1  44 45932.0 1499.93  24
  -1  -1 -43 7507.19 618.458  30
  -1   1  43 6671.54 540.117  31
  -1   1  43 7445.55 650.072  23
   1  -1  43 7356.18 636.343  24
  -1   1  42 22682.7 1134.94  23
  -1  -1 -42 25635.4 1153.27  30
  -1   1  42 25256.5 1060.65  31
  -1   1  41 20341.7 1096.61  23
  -1   1  41 19945.6 965.601  31
  -1  -1 -41 16913.6 959.951  30
   1  -1  41 19639.8 1057.69  24
   1  -1  40 32821.6 1376.64  24
  -1   1  40 34421.1 1449.96  23
  -1   1  40 33211.0 1319.84  18
  -1   1  40 34277.8 1278.00  31
  -1  -1 -40 37056.9 1442.63  30
  -1   1  39 32767.8 1276.10  31
  -1   1  39 29136.5 1268.23  18
  -1   1  39 33102.2 1441.72  23
   1  -1  39 32406.6 1378.50  24
   1  -1  38 24226.5 1199.17  24
  -1   1  38 24756.8 1129.10  31
  -1   1  38 26053.9 1204.11  18
  -1  -1 -38 25127.5 1230.35  30
  -1   1  37 82998.3 2161.74  18
   1  -1  37 85153.6 2240.45  24
  -1   1  37 77292.2 1999.18  31
  -1   1  37 80114.6 2256.30  23
  -1   1  36 14005.9 955.218  23
   1  -1  36 11115.8 828.203  24
  -1   1  36 13814.9 860.729  31
  -1   1  36 12392.7 874.910   5
  -1   1  36 12918.1 869.593  18
  -1  -1 -36 15001.2 954.613   9
  -1   1  35 52428.9 1827.56  23
  -1   1  35 49264.3 1672.85  18
  -1   1  35 53627.2 1687.24  31
  -1   1  35 49736.1 1716.38   5
  -1  -1 -35 50784.2 1748.36   9
   1  -1  34 50355.3 1713.74  24
  -1   1  34 45218.5 1593.62  18
  -1   1  34 39295.6 1570.29  23
  -1   1  34 37700.5 1496.88   5
  -1  -1 -34 34671.0 1443.32   9
  -1  -1 -33 60929.0 1907.89   9
  -1   1  33 57463.9 1850.02   5
  -1   1  32 78871.9 2151.89   5
  -1  -1 -32 75888.5 2120.09   9
  -1   1  31 63165.5 1904.88   5
  -1  -1 -31 62247.5 1904.19   9
  -1   1  30 75625.8 2082.46   5
  -1  -1 -30 70954.7 2038.80   9
  -1  -1 -29 12070.0 847.110   9
  -1   1  29 15500.1 936.356   5
  -1   1  28 144074. 2786.60   5
  -1  -1 -28 136974. 2801.37   9
  -1   1  27 73978.1 2000.94   5
  -1  -1 -27 67477.1 1940.90   9
  -1   1  26 156455. 2852.19   5
  -1  -1 -26 150152. 2846.09   9
  -1  -1 -25 23026.9 1105.92   9
  -1   1  25 21765.7 1056.22   5
  -1   1  24 44529.1 1468.83   5
  -1  -1 -24 46490.4 1550.12   9
  -1   1  23 30076.3 1202.64   5
  -1  -1 -23 30540.8 1096.24   6
  -1  -1 -23 32754.7 1276.45   9
  -1   1  22 115469. 2443.67  14
  -1  -1 -22 118724. 2134.61   6
  -1   1  22 121539. 2349.43   5
  -1   1  21 212698. 3047.37   5
  -1   1  21 216433. 3296.20  14
  -1   1  20 38161.6 1259.82   5
  -1   1  20 36579.5 1327.76  14
  -1  -1 -20 38755.7 1202.31   6
  -1   1  19 153212. 2456.85   5
  -1   1  19 157717. 2661.36  14
  -1  -1 -18 24939.1 921.258   6
  -1  -1 -18 25995.2 879.421  12
  -1   1  18 25017.9 965.808   5
  -1   1  18 23683.3 996.674  14
  -1  -1 -17 32080.2 1035.07   6
  -1  -1 -17 32853.2 986.084  12
  -1   1  17 31237.4 1047.77   5
  -1   1  17 32136.8 1122.46  14
  -1  -1 -16 37874.1 1058.40  12
  -1   1  16 34518.9 1050.89   5
  -1  -1 -16 35084.0 1062.79   6
  -1   1  16 36866.1 1157.11  14
  -1   1  15 109853. 1754.64  11
  -1   1  15 97235.2 1708.36   5
  -1   1  15 96866.5 1784.72  14
  -1  -1 -15 110117. 1803.73  12
  -1  -1 -15 118506. 1920.33   6
  -1   1  14 205163. 2415.76  11
  -1   1  14 205047. 2371.45   5
  -1  -1 -14 198591. 2390.32  12
  -1  -1 -14 206704. 2544.09   6
  -1  -1 -13 291718. 2918.48  12
  -1   1  13 297017. 2841.62  14
  -1   1  13 302333. 2726.95   5
  -1   1  13 300078. 2887.39  11
  -1   1  12 157140. 2086.65  11
  -1  -1 -12 156165. 2114.85  12
  -1   1  12 157468. 1875.49   5
   1   1 -11 133295. 1849.52   3
  -1   1  11 127052. 1875.41  11
  -1   1  11 121274. 1566.67   5
  -1  -1 -11 121238. 1502.83   3
  -1  -1 -11 125232. 1756.04   9
  -1  -1 -11 129513. 1899.67  12
  -1   1  10 279912. 2756.35  11
  -1  -1 -10 264321. 2695.87  12
  -1  -1 -10 261290. 2130.86   3
  -1  -1 -10 262647. 2619.60   6
  -1   1  10 277625. 3095.11   1
  -1  -1 -10 273732. 2484.07   9
  -1   1  10 276837. 2247.02   5
  -1  -1  -9 165779. 1986.02   6
  -1   1   9 173672. 2176.18  11
  -1   1   9 156076. 2312.21   1
  -1   1   9 151625. 1549.14   4
  -1   1   9 174407. 1714.93   5
  -1  -1  -9 156803. 2041.75  12
  -1  -1  -9 159916. 1631.38   3
  -1  -1  -9 170471. 1861.10   9
   1   1  -9 150240. 1754.69   3
  -1  -1  -8 937313. 4886.31  12
  -1  -1  -8 999999. 4717.88   6
   1   1  -8 939047. 4311.64   3
  -1   1   8 988847. 3661.21   4
  -1  -1  -8 953783. 4223.06   9
  -1   1   8 932182. 4983.62  11
  -1  -1  -8 971662. 3917.30   3
  -1  -1  -7 264966. 2054.61   3
  -1  -1  -7 240722. 2010.17   9
  -1  -1  -7 241297. 2404.56  12
  -1  -1  -7 230291. 2204.76   6
  -1   1   7 220188. 2601.71   1
   1   1  -7 269239. 2294.23   3
  -1   1   6 278177. 2854.95   1
   1  -1   6 281701. 1005.59   3
  -1  -1  -6 281325. 2030.48   3
  -1  -1  -5 658190. 3108.25   3
   1   1  -5 652153. 2971.98   2
   1   1  -5 634686. 3315.21   3
  -1   1   5 626333. 4164.80   1
  -1  -1  -5 635115. 3485.49   6
  -1   1   5 668933. 3242.26   7
  -1  -1  -4 360865. 2294.42   3
   1   1  -4 338857. 2367.72   3
   1   1  -4 337934. 1912.33   4
   1   1  -4 315660. 2073.76   2
  -1   1   4 380972. 3108.01   1
  -1  -1  -3 178824. 1604.77   3
  -1   1   3 177813. 2084.64   1
   1   1  -2 327873. 1992.57   2
  -1  -1  -2 338509. 2178.84   3
   1   1  -1 108568. 1186.55   2
  -1  -1  -1 108728. 1237.09   3
  -1   1   1 110252. 1547.03   1
   1   1   0 176718. 1073.10   4
  -1  -1   0 176926. 1525.54   3
  -1   1   0 187409. 1948.53   1
   1  -1   0 189533. 996.762   2
   1  -1  -1 114153. 808.351   2
   1   1   1 112554. 809.226   4
  -1   1  -2 298112. 2307.17   1
   1  -1  -2 320335. 1826.43   4
   1  -1  -3 147156. 1346.61   4
  -1   1  -3 152588. 1593.99   1
  -1   1  -4 321890. 1291.12   2
  -1  -1   4 329429. 1592.38   4
   1  -1  -5 596352. 2910.54   4
  -1   1  -5 590966. 1828.60   2
  -1  -1   6 257874. 2084.45  11
  -1  -1   6 257698. 1682.41   4
  -1  -1   7 282868. 2234.43  11
   1  -1  -7 294614. 2040.83   4
  -1  -1   8 975543. 4003.66   5
  -1   1  -8 976287. 3369.45   1
   1  -1  -8 969914. 3970.54   4
  -1  -1   8 964895. 4240.61  11
  -1  -1   9 165572. 1736.01   5
  -1   1  -9 158133. 1279.39   1
   1  -1  -9 163877. 1736.64   4
  -1  -1   9 167566. 1700.24   4
  -1  -1   9 173169. 1832.85  11
  -1  -1  10 320600. 2565.21  11
  -1  -1  10 316605. 2420.59   4
  -1  -1  11 115300. 1525.56   4
  -1  -1  11 121491. 1615.70   5
  -1  -1  12 151709. 1806.87  11
  -1  -1  12 152017. 1802.04   4
  -1  -1  13 291545. 2523.74  11
  -1  -1  13 276518. 2616.60   5
  -1   1 -14 215470. 2266.12   9
  -1  -1  14 215418. 2173.15  11
  -1  -1  15 117819. 1619.61  11
  -1   1 -15 114601. 1711.86   9
  -1   1 -15 118372. 2258.70  12
  -1   1 -16 27366.1 1059.30  12
  -1  -1  16 25989.3 755.105  11
  -1   1 -17 25708.0 865.755   9
  -1  -1  17 23655.1 888.893   5
  -1   1 -17 24243.0 985.611  12
  -1  -1  18 22566.9 899.954   5
  -1   1 -18 23439.4 958.402  12
  -1   1 -18 25349.2 882.293   9
  -1   1 -19 160998. 2264.53   9
  -1   1 -19 156961. 2441.23  12
  -1  -1  19 157063. 2436.03   5
  -1  -1  20 35371.9 1190.78   5
  -1   1 -20 38269.6 1140.69   9
  -1   1 -21 218550. 2773.04   9
  -1  -1  21 213392. 2985.34   5
  -1  -1  22 109106. 2188.52   5
  -1   1 -22 105553. 1980.81   9
  -1  -1  23 26556.8 1108.91   5
  -1  -1  24 46426.6 1507.36   5
  -1  -1  25 23036.9 1078.02   5
  -1  -1  26 159227. 2881.32   5
  -1  -1  27 71251.0 1963.59   5
  -1  -1  28 132459. 2701.25   5
  -1  -1  29 11554.9 823.671   5
  -1  -1  30 81917.6 2182.39   5
  -1  -1  31 60353.0 1898.99   5
  -1  -1  32 69955.9 2073.02   5
  -1  -1  33 71496.5 2092.94   5
  -1  -1  34 36644.2 1515.21   5
  -1  -1  34 42740.9 1563.78  29
  -1  -1  35 51270.3 1703.30  29
  -1   1 -35 47227.8 1582.19  35
  -1  -1  35 47202.3 1709.16   5
  -1  -1  35 52048.3 1762.25  18
   1   1  35 53452.8 1793.21  24
  -1   1 -36 13970.0 869.410  35
  -1  -1  36 18113.0 1036.56  18
  -1  -1  36 14219.4 879.839  24
   1   1  36 16918.0 1013.61  24
  -1  -1  36 15678.6 950.682  29
  -1  -1  36 15935.3 895.350  31
  -1  -1  36 15879.1 1011.21   5
  -1  -1  37 81327.1 2177.42  18
  -1  -1  37 83943.6 2037.32  31
  -1  -1  38 26225.2 1230.52  18
  -1  -1  38 25632.7 1121.18  31
   1   1  39 29500.4 1323.07  24
  -1  -1  39 29647.0 1188.77  31
  -1  -1  39 29164.3 1264.18  18
  -1  -1  40 29317.1 1162.71  31
   1   1  40 31000.6 1326.65  24
  -1  -1  40 28998.6 1230.34  18
  -1  -1  41 16924.8 865.202  31
  -1  -1  41 18821.4 966.447  18
   1   1  41 18289.0 1007.39  24
  -1  -1  42 28581.3 1158.77  18
  -1  -1  42 25899.3 1039.84  31
  -1  -1  42 27876.0 1156.58  23
  -1  -1  43 5931.16 531.167  23
  -1  -1  43 5382.09 473.078  31
  -1  -1  43 5688.02 521.616  18
  -1  -1  44 42868.3 1336.76  18
  -1  -1  44 46061.2 1286.96  31
  -1  -1  44 43081.2 1350.34  23
  -1  -1  45 19254.2 798.714  31
  -1  -1  45 18889.8 859.451  18
  -1  -1  45 19289.8 873.657  23
  -1  -1  46 24173.1 935.918  18
  -1  -1  46 24039.7 843.297  31
  -1  -1  46 25024.8 943.298  23
   1   1  46 25825.4 1043.68  23
   1   1  47 4890.89 448.898  23
  -1  -1  47 5186.96 415.843  23
  -1  -1  47 4499.97 401.315  18
  -1  -1  48 17380.8 700.366  23
   1   1  48 18089.4 785.189  23
  -1  -1  48 16784.3 707.346  18
  -1   1 -48 19026.5 765.644  30
   1   1  49 11777.1 599.970  23
  -1   1 -49 11782.7 567.075  30
  -1  -1  49 10370.7 532.510  18
   1   1  50 30914.1 884.657  23
  -1   1 -50 29155.1 815.180  30
  -1   2  49 3080.41 296.831  22
  -1  -2 -49 2881.26 265.591  30
  -1   2  48 2664.77 294.271  23
  -1  -2 -48 2918.06 294.568  30
   1  -2  48 3088.11 301.217  24
  -1  -2 -47 9962.75 567.932  30
   1  -2  47 10042.3 564.112  24
  -1   2  47 10336.4 604.215  23
  -1   2  46 3534.50 384.541  23
  -1  -2 -46 3955.77 389.460  30
   1  -2  46 3859.75 383.850  24
  -1  -2 -45 15596.4 796.007  30
  -1   2  45 16159.1 843.050  23
   1  -2  45 16086.2 797.876  24
  -1   2  45 17114.4 776.048  31
  -1   2  44 25057.4 985.945  31
   1  -2  44 25725.1 1052.15  24
  -1   2  44 28311.0 1163.17  23
  -1  -2 -44 24755.7 1048.47  30
  -1   2  43 11514.4 698.240  31
   1  -2  43 10796.6 713.645  24
  -1   2  43 12040.3 794.154  23
  -1  -2 -43 11803.1 762.008  30
  -1   2  42 19577.5 939.130  31
  -1  -2 -42 17300.3 948.448  30
  -1   2  42 21388.6 1082.55  23
   1  -2  42 16213.8 900.326  24
  -1   2  41 12966.7 880.380  23
   1  -2  41 11987.6 797.697  24
  -1  -2 -41 10383.5 767.471  30
  -1   2  41 11594.5 752.439  31
  -1   2  40 60052.9 1914.27  23
  -1   2  40 59422.8 1726.49  31
  -1  -2 -39 12566.0 875.991  30
   1  -2  39 13477.5 880.213  24
  -1   2  39 11903.5 799.971  31
  -1   2  39 12531.1 910.146  23
   1  -2  38 79923.0 2131.60  24
  -1   2  38 80252.0 2090.79  31
  -1  -2 -38 80682.9 2256.47  30
  -1   2  38 77759.6 2263.56  23
  -1  -2 -37 8242.61 749.673  30
   1  -2  37 11091.4 822.223  24
  -1   2  37 10426.1 775.097  31
  -1   2  37 8025.45 762.595  23
   1  -2  37 9992.26 714.831  13
   1  -2  36 53055.9 1646.49  13
  -1   2  36 51347.9 1717.44  31
  -1  -2 -36 51810.7 1857.41  30
  -1   2  36 48146.8 1823.30  23
   1  -2  35 13614.1 853.735  13
  -1   2  35 13005.1 875.110  31
  -1  -2 -35 13843.0 970.279  30
   1  -2  35 13150.5 900.215  24
  -1   2  35 13448.2 976.776  23
  -1  -2 -34 66779.1 2133.89  30
  -1   2  34 79249.6 2161.20  31
  -1  -2 -34 69425.1 2084.84   9
   1  -2  34 78057.7 2039.61  13
   1  -2  34 67874.6 2021.75  24
  -1   2  34 83347.7 2403.15  23
   1  -2  33 16339.3 954.229  13
  -1  -2 -33 13467.9 929.556   9
  -1  -2 -33 16690.3 1072.77  30
  -1   2  33 16846.8 1084.55  23
   1  -2  33 16031.8 995.511  24
  -1   2  33 16449.2 996.855  31
  -1   2  32 80827.0 2160.68   5
  -1   2  32 77447.7 2152.94  31
  -1  -2 -32 72885.5 2242.97  30
   1  -2  32 82351.0 2140.77  13
   1  -2  32 83539.0 2219.98  24
  -1  -2 -32 75892.7 2205.73   9
  -1   2  32 72601.8 2229.32  23
  -1  -2 -31 12187.9 901.797   9
   1  -2  31 12549.6 849.566  13
  -1   2  31 11323.9 821.800   5
   1  -2  30 126632. 2689.21  13
  -1   2  30 120923. 2593.28   5
  -1  -2 -29 31644.0 1424.89   9
  -1   2  29 37072.1 1427.85   5
  -1  -2 -28 12703.6 829.983   6
  -1   2  28 12819.9 835.208   5
  -1  -2 -28 14347.0 953.783   9
  -1   2  27 23267.8 1256.02  14
  -1   2  27 23953.7 1124.13   5
  -1  -2 -27 19939.3 1124.80   9
  -1  -2 -27 19392.6 1029.12   6
  -1   2  26 64652.8 1817.29   5
  -1  -2 -26 63657.3 1978.31   9
  -1   2  26 62009.8 2020.76  14
  -1  -2 -25 6116.72 582.378   6
  -1   2  25 6756.23 590.009   5
  -1   2  24 35637.9 1499.70  14
  -1   2  24 38169.4 1354.06   5
  -1  -2 -24 35427.8 1349.60   6
  -1   2  23 19067.6 1065.57  14
  -1   2  23 17598.1 902.653   5
  -1  -2 -23 21123.0 1062.62   6
  -1   2  22 129418. 2385.91   5
  -1  -2 -22 135427. 2666.13   6
  -1   2  21 46491.3 1583.31  14
  -1   2  21 43031.7 1335.75   5
  -1  -2 -21 48013.2 1591.33   6
  -1   2  20 284359. 3336.62   5
  -1  -2 -20 274031. 3737.86   6
  -1   2  19 96277.6 1890.59   5
  -1  -2 -19 98810.7 2220.45   6
  -1   2  18 204233. 2667.43   5
  -1  -2 -18 209710. 3221.16   6
  -1   2  17 92084.3 1934.77  14
  -1   2  17 99814.7 1797.72   5
  -1   2  16 378907. 3822.56  14
  -1  -2 -16 349580. 4047.11   6
  -1  -2 -15 12895.0 799.494   6
  -1   2  15 12727.1 685.768  14
  -1  -2 -14 571676. 4333.26   8
  -1   2  14 549560. 4223.12  14
  -1  -2 -13 30560.9 1154.26   6
  -1  -2 -13 30027.7 1017.28   8
  -1  -2 -12 88061.3 1735.96   8
  -1  -2 -12 83266.9 1860.13   6
  -1  -2 -11 13077.0 732.850   6
  -1  -2 -11 13427.2 688.151   8
  -1   2  11 14510.1 623.177  14
  -1  -2 -10 156788. 2449.85   6
  -1   2  10 151160. 1941.21  14
  -1  -2  -9 71538.3 1593.72   8
  -1  -2  -9 68263.9 1308.59   9
  -1  -2  -8 96213.2 1822.47   8
  -1   2   8 90363.4 1418.24   7
  -1   2   8 80634.5 1386.71  14
  -1  -2  -8 84978.7 1385.27   9
  -1  -2  -7 22926.9 890.397   6
  -1  -2  -7 22348.7 881.020   8
   1   2  -7 21161.6 622.221   2
  -1  -2  -7 22183.4 674.588   9
  -1   2   7 23774.0 723.185  14
  -1   2   7 21837.5 697.391   7
   1   2  -6 95310.4 1327.38   2
  -1   2   6 96094.1 1440.02   7
  -1  -2  -6 114259. 1975.69   8
  -1  -2  -6 112918. 1896.78   6
  -1  -2  -6 103677. 1376.92   9
  -1   2   5 38624.0 901.467   7
  -1  -2  -5 32797.2 723.275   9
   1   2  -5 30766.5 751.173   2
  -1  -2  -5 34589.0 1019.41   6
  -1  -2  -5 36195.6 1127.51   8
  -1   2   4 124932. 1609.31   7
  -1  -2  -4 138064. 1970.38   6
  -1  -2  -3 18409.1 707.886   6
  -1  -2  -2 482373. 3466.20   6
  -1  -2  -2 537292. 2988.92   2
  -1  -2  -1 112932. 1604.25   6
  -1  -2  -1 107852. 1346.53  15
  -1  -2  -1 110457. 1331.59   2
   1  -2   0 259438. 1914.19   4
  -1  -2   0 263605. 1999.01   2
   1  -2  -1 104847. 1199.89   4
  -1  -2   1 117966. 1498.09   6
  -1  -2   2 478707. 3802.55   8
  -1  -2   2 479777. 2921.82   6
  -1  -2   3 18419.0 584.080  15
  -1   2  -3 19190.0 679.157  16
   1  -2  -3 17296.2 521.291   4
  -1  -2   3 16762.8 709.444   8
   1  -2  -4 135870. 1500.56   4
  -1  -2   4 134869. 1963.16   8
  -1   2  -5 28471.2 775.050   7
   1  -2  -5 30852.4 714.378   4
  -1   2  -5 31634.7 859.892  16
  -1  -2   5 30786.3 774.151  15
  -1  -2   5 28331.4 886.865   8
  -1   2  -6 132681. 1683.54   7
  -1  -2   6 126954. 1609.27  15
   1  -2  -6 114308. 1350.43   4
  -1  -2   6 116225. 1582.93  11
  -1  -2   6 122738. 1808.88   8
  -1   2  -6 122522. 1730.56  16
  -1   2  -7 18673.7 687.079  16
   1  -2  -7 15796.2 532.012   4
  -1  -2   7 18265.5 621.226  15
  -1   2  -7 17495.2 622.312   7
  -1  -2   7 15728.6 647.418   8
  -1  -2   7 19762.1 656.648  11
  -1   2  -8 90253.6 1443.65   7
  -1  -2   8 92767.1 1414.45  11
  -1   2  -8 106281. 1657.75  16
  -1  -2   8 78476.7 1320.81  15
   1  -2  -8 96036.3 1380.29   4
  -1   2  -9 70780.2 1374.44  16
  -1   2  -9 63274.3 1233.50   7
  -1  -2   9 57223.4 1157.71  15
  -1  -2   9 73213.7 1252.44  11
  -1   2 -10 171605. 2192.76  16
  -1  -2  10 186482. 2001.34  11
  -1  -2  11 9479.74 471.992  11
  -1   2 -11 10656.7 563.803  16
  -1   2 -12 89880.2 1663.90  16
  -1  -2  12 82628.1 1523.65  15
  -1  -2  13 30668.6 972.176  15
  -1  -2  13 31480.1 880.500  11
  -1  -2  14 523196. 3766.87   5
  -1  -2  14 536093. 4216.30  15
  -1  -2  15 8907.87 522.713   5
  -1  -2  15 10664.4 632.874  15
  -1  -2  16 323444. 3473.96  15
  -1  -2  16 356806. 3380.17   5
  -1  -2  17 78759.6 1680.95   5
  -1  -2  17 88327.9 1886.95  15
  -1  -2  18 164932. 2530.15   5
  -1  -2  18 187574. 2821.41  15
  -1  -2  19 83440.4 1866.58   5
  -1  -2  19 84475.7 1965.44  15
  -1  -2  20 308753. 3724.30   5
  -1  -2  20 316014. 3882.37  15
  -1  -2  21 34491.2 1334.11  15
  -1  -2  21 40111.6 1386.21   5
  -1  -2  22 110541. 2420.17  15
  -1  -2  22 103512. 2272.71   5
  -1  -2  23 15994.2 959.056  15
  -1  -2  23 18113.0 982.337   5
  -1  -2  24 44852.2 1561.95   5
  -1  -2  24 35774.2 1450.03  15
  -1  -2  25 6402.98 639.589  15
  -1  -2  26 59196.2 1921.37  15
  -1  -2  27 18630.7 1105.42  15
  -1  -2  28 11329.7 870.559  15
  -1  -2  29 33864.7 1503.21  15
  -1  -2  30 119467. 2836.50  15
  -1  -2  31 15646.7 1044.33  15
  -1  -2  32 77112.9 2228.33  29
  -1  -2  32 74410.6 2255.26  15
  -1   2 -32 76311.2 2163.93  35
  -1  -2  33 14627.4 980.923  29
  -1  -2  33 16017.0 1053.24  15
  -1   2 -34 69089.6 2019.01  35
  -1  -2  34 66501.4 2062.10  29
  -1  -2  35 12366.3 889.660  29
  -1   2 -35 11960.5 838.594  35
  -1  -2  35 11901.9 895.158  15
  -1  -2  36 41212.5 1584.26  29
  -1   2 -36 40935.0 1511.56  35
  -1   2 -37 8883.69 712.817  35
  -1  -2  37 9203.58 747.032  29
  -1  -2  37 10725.7 835.502  15
  -1  -2  38 81503.7 2156.05  29
  -1   2 -38 90234.6 2159.82  35
   1   2  39 13015.1 869.916  23
  -1  -2  39 12172.7 758.580  31
  -1   2 -39 12814.6 803.311  35
  -1  -2  39 12514.6 837.048  29
  -1  -2  39 13281.8 875.144  18
  -1  -2  40 61517.3 1618.12  31
  -1   2 -40 60194.9 1676.24  35
  -1  -2  40 53804.6 1696.25  18
   1   2  40 56532.7 1765.99  23
   1   2  41 11926.8 793.412  23
  -1  -2  41 10238.9 731.725  18
  -1  -2  41 11004.1 674.593  31
   1   2  42 20116.2 989.405  23
  -1  -2  42 18398.1 931.735  18
  -1  -2  42 19326.7 847.681  31
   1   2  43 13442.7 782.870  23
  -1  -2  43 12386.7 736.381  18
   1   2  44 27893.3 1065.99  23
  -1  -2  44 25315.1 996.780  18
  -1  -2  45 15875.7 747.762  18
   1   2  45 16374.9 781.254  23
  -1  -2  46 3166.96 326.755  18
   1   2  46 4202.49 376.252  23
  -1  -2  47 9640.03 519.585  18
  -1  -2  48 2222.78 244.910  18
  -1  -2  49 2608.30 241.535  18
  -1   2 -49 2387.28 227.420  30
  -1  -3 -46 19841.9 735.337  30
  -1   3  46 17165.1 700.490  22
  -1   3  45 2687.65 318.690  22
  -1  -3 -45 3280.89 344.213  30
   1  -3  45 2361.97 250.562  24
  -1   3  44 16914.0 802.957  22
  -1  -3 -44 15489.9 758.074  30
   1  -3  44 15049.2 657.136  24
  -1   3  43 13356.7 772.440  22
  -1  -3 -43 13016.1 740.504  30
   1  -3  43 12309.8 636.557  24
  -1   3  42 2497.60 377.775  22
  -1  -3 -42 2280.94 349.136  30
   1  -3  42 1856.21 289.736  24
  -1  -3 -41 50721.3 1599.48  30
  -1   3  41 47587.1 1538.57  23
  -1   3  40 665.935 253.088  23
  -1  -3 -40 979.098 303.593  30
   1  -3  40 592.799 235.272  24
   1  -3  39 79696.0 1912.68  24
  -1   3  39 83065.5 2188.79  23
  -1   3  38 12006.9 876.857  23
  -1  -3 -38 12037.9 911.778  30
   1  -3  38 9737.22 703.555  24
  -1   3  37 97082.8 2513.16  23
   1  -3  37 106405. 2324.50  24
   1  -3  36 8442.76 695.048  24
  -1   3  36 9135.95 759.581  31
  -1  -3 -36 10079.4 860.278  30
  -1   3  36 9740.00 833.376  23
   1  -3  35 78932.9 2072.04  24
  -1   3  35 79657.7 2348.67  23
  -1   3  35 71191.8 2107.71  31
  -1  -3 -35 70482.8 2259.85  30
   1  -3  34 30254.7 1317.87  13
  -1  -3 -34 26501.5 1420.18  30
  -1   3  34 28285.7 1431.79  23
  -1   3  34 27516.4 1351.50  31
   1  -3  34 30598.6 1322.65  24
  -1  -3 -33 61504.5 2182.16  30
  -1   3  33 68903.8 2149.04  31
   1  -3  33 63507.9 1930.64  13
  -1   3  33 69417.3 2243.19  23
   1  -3  32 56296.1 1820.21  24
  -1   3  32 58619.7 2010.36  31
  -1   3  32 60593.0 2116.50  23
  -1  -3 -32 53602.4 2043.78  30
   1  -3  32 58084.1 1860.18  13
  -1  -3 -31 27442.2 1327.53   9
  -1   3  31 30648.6 1463.45  31
   1  -3  31 30549.0 1370.41  13
   1  -3  31 31623.4 1381.80  24
  -1  -3 -31 34376.2 1503.47  25
  -1  -3 -31 29727.6 1538.46  30
  -1   3  31 29084.0 1460.99  23
  -1  -3 -30 20088.8 1147.19   9
  -1   3  30 22245.7 1273.09  23
  -1  -3 -30 22260.8 1173.64   6
  -1  -3 -30 25321.1 1312.22  25
  -1   3  30 20166.6 1196.05  31
  -1  -3 -30 22074.8 1327.70  30
   1  -3  30 23308.9 1207.70  13
   1  -3  30 25553.8 1237.57  24
  -1   3  29 4856.04 618.346  14
   1  -3  29 3996.67 519.219  13
  -1  -3 -29 4747.96 561.004   6
  -1   3  29 3884.92 551.808  31
  -1  -3 -29 3540.85 558.187  30
  -1  -3 -29 5817.62 655.351  25
   1  -3  29 3954.06 510.895  24
  -1   3  29 4383.39 580.901  23
  -1  -3 -29 4409.60 562.626   9
  -1   3  28 26119.5 1407.10  14
   1  -3  28 30076.7 1388.50  13
  -1   3  28 26511.8 1360.10  31
  -1  -3 -28 23027.5 1218.25   6
  -1  -3 -28 23491.9 1359.77  30
  -1  -3 -28 27436.3 1375.77  25
   1  -3  28 28378.6 1299.42  24
  -1   3  28 25639.0 1360.41  23
  -1  -3 -28 25783.6 1313.03   9
  -1  -3 -27 21083.2 1159.16   6
   1  -3  27 20595.2 1160.85  13
  -1  -3 -27 18270.2 1104.18   9
  -1   3  27 21561.4 1279.04  14
   1  -3  26 18364.4 1102.90  13
  -1  -3 -26 15542.6 1005.33   6
  -1  -3 -26 16275.2 1048.88   9
  -1   3  26 15531.1 1091.36  14
  -1  -3 -25 24288.7 1245.07   6
  -1  -3 -25 23614.6 1243.29   9
   1  -3  25 26579.6 1339.14  13
  -1   3  25 24900.1 1357.62  14
  -1  -3 -24 45033.5 1685.64   6
  -1  -3 -24 41652.1 1627.64   9
  -1   3  24 41737.3 1710.18  14
   1  -3  23 90713.9 2478.38  13
  -1  -3 -23 87841.1 2403.14   6
  -1   3  23 82584.3 2364.53  14
  -1  -3 -22 20127.0 1116.04   9
  -1  -3 -22 23068.7 1238.62   6
  -1  -3 -21 169520. 3347.46   6
  -1  -3 -21 159423. 3074.85   9
  -1  -3 -20 24343.3 1275.49   6
  -1  -3 -20 22651.3 1145.10   9
  -1   3  20 26705.7 1238.54  14
  -1  -3 -19 130748. 2918.81   6
  -1  -3 -19 122306. 2602.67   9
  -1  -3 -18 18478.1 1106.08   6
  -1   3  18 15895.6 922.016  14
  -1  -3 -18 15476.2 911.548   9
  -1  -3 -17 131126. 2871.53   6
  -1   3  17 125508. 2507.12  14
  -1  -3 -16 83567.4 2280.52   6
  -1  -3 -16 78078.4 1938.81   9
  -1  -3 -16 83654.0 2015.44   8
  -1   3  16 83917.9 1995.18  14
  -1  -3 -15 129077. 2520.44   8
  -1  -3 -15 125564. 2774.47   6
  -1  -3 -15 121738. 2349.58   9
  -1  -3 -14 55095.4 1539.38   9
  -1  -3 -14 54149.8 1654.23   8
  -1  -3 -14 49630.6 1744.93   6
  -1  -3 -13 130714. 2756.06   6
  -1   3  13 123463. 2174.42  14
  -1  -3 -12 12690.6 858.051   6
  -1  -3 -12 14662.0 881.077   8
  -1   3  12 12715.2 696.781  14
  -1  -3 -11 36159.1 1414.78   6
  -1  -3 -11 38500.6 1413.63   8
  -1   3  11 39615.8 1137.13   7
  -1   3  11 36526.8 1140.78  14
  -1  -3 -10 29676.1 1246.16   8
  -1   3  10 29520.9 1012.56  14
  -1  -3 -10 28634.6 1238.46   6
  -1  -3  -9 28282.4 1204.75   6
  -1  -3  -9 24415.1 1152.43   8
  -1   3   9 25868.6 957.495  14
  -1   3   9 25493.9 896.452   7
  -1   3   8 76115.1 1527.75   7
  -1  -3  -8 66464.0 1808.92   6
  -1  -3  -8 66594.0 1893.02   8
  -1   3   8 80369.6 1615.43  14
  -1  -3  -7 68486.3 1804.74   6
  -1  -3  -7 68031.4 1918.05   8
  -1   3   7 65115.8 1431.44  14
  -1  -3  -6 9942.44 747.131   8
  -1   3   6 11273.4 592.473   7
  -1  -3  -6 10614.2 714.385   6
  -1  -3  -5 138100. 2428.36   6
  -1  -3  -5 133328. 2653.00   8
  -1  -3  -4 46466.8 1565.87   8
  -1  -3  -4 47614.5 1396.15   6
  -1  -3  -3 286039. 3822.47   8
  -1   3   3 275894. 2850.79   7
  -1  -3  -2 95438.9 2205.66   8
  -1   3   2 99293.3 1761.82   7
  -1  -3  -1 274598. 3726.75   8
  -1  -3  -1 314822. 3214.37   6
  -1  -3   0 2358.55 320.118   6
  -1  -3   0 2560.25 436.497   8
  -1  -3   1 281530. 3684.71   8
  -1  -3   1 292430. 2824.45   6
  -1  -3   1 304556. 2761.48  15
  -1   3  -1 270918. 2915.70   7
  -1   3  -2 113065. 1883.53   7
  -1  -3   2 110241. 2303.45   8
  -1  -3   3 311260. 3784.03   8
  -1  -3   3 311474. 2878.55  15
  -1  -3   4 47279.8 1456.85   8
  -1   3  -4 49174.2 1266.67   7
  -1  -3   5 130399. 1969.68  11
  -1  -3   5 132369. 2393.95   8
  -1  -3   6 6466.59 447.140  11
  -1  -3   6 6559.71 539.853   8
  -1   3  -6 7761.76 532.082   7
  -1  -3   6 6880.34 457.890  15
  -1   3  -7 77823.7 1615.79   7
  -1  -3   7 65420.5 1399.30  11
  -1  -3   7 69925.0 1682.22   8
  -1  -3   7 76438.3 1532.46  15
  -1  -3   8 65717.3 1599.71   8
  -1  -3   8 67510.4 1403.95  11
  -1   3  -9 23488.3 919.302   7
  -1  -3   9 24535.3 847.318  11
  -1  -3   9 23972.1 947.532   8
  -1  -3   9 24566.1 913.292  15
  -1  -3  10 35179.9 1014.40  11
  -1  -3  10 36837.4 1126.70  15
  -1   3 -11 30929.8 1092.74   7
  -1  -3  11 29827.7 1048.94  15
  -1  -3  12 17574.4 824.235  15
  -1   3 -12 13966.4 763.918   7
  -1  -3  13 118860. 2186.58  15
  -1   3 -13 124794. 2273.08   7
  -1   3 -14 51098.0 1483.10   7
  -1  -3  14 52773.9 1491.57  15
  -1   3 -15 122836. 2327.73   7
  -1  -3  15 136919. 2459.21  15
  -1   3 -16 82284.4 1939.43   7
  -1  -3  16 75920.4 1908.72  15
  -1   3 -17 123441. 2386.51   7
  -1  -3  17 146136. 2689.18  15
  -1   3 -18 18154.1 934.622   7
  -1  -3  18 14339.1 886.730  15
  -1   3 -19 137804. 2574.58   7
  -1  -3  19 139174. 2754.65  15
  -1   3 -20 26849.9 1152.01   7
  -1  -3  20 26891.3 1260.12  15
  -1   3 -21 161228. 2824.88   7
  -1  -3  21 166899. 3192.52  15
  -1   3 -22 25225.2 1145.07   7
  -1  -3  22 24984.2 1261.77  15
  -1   3 -23 81194.5 2047.12   7
  -1  -3  23 60845.3 1998.22  15
  -1  -3  24 45901.9 1766.89  15
  -1  -3  25 23753.6 1291.97  15
  -1  -3  26 13523.9 990.848  15
  -1  -3  27 17849.5 1146.20  15
  -1   3 -28 24497.2 1330.74  35
  -1  -3  28 22190.9 1309.56  29
  -1  -3  28 23281.9 1312.90  15
  -1   3 -29 2782.55 468.126  35
  -1  -3  29 3220.17 513.498  29
  -1   3 -30 16621.7 1098.28  35
  -1  -3  30 20047.9 1236.66  29
  -1  -3  31 31777.3 1546.17  29
  -1  -3  31 29002.7 1470.76  15
  -1   3 -31 32684.0 1521.33  35
  -1  -3  32 59036.6 2069.89  29
  -1   3 -32 57506.1 1989.84  35
  -1  -3  32 63095.1 2137.70  15
  -1   3 -33 68984.5 2147.54  35
  -1  -3  33 66982.7 2173.05  29
  -1   3 -34 24942.7 1275.26  35
  -1  -3  34 29975.6 1435.11  29
  -1  -3  35 77621.2 2240.94  29
  -1   3 -35 66352.9 2005.09  35
  -1  -3  36 6926.45 683.209  29
  -1   3 -36 6627.74 637.997  35
  -1   3 -37 107987. 2410.62  35
  -1  -3  37 109382. 2519.84  29
  -1  -3  38 11945.8 829.568  29
  -1   3 -38 10030.4 726.267  35
  -1  -3  39 69449.2 1893.15  29
  -1   3 -39 70447.5 1801.48  35
  -1   3 -40 1492.20 289.819  35
  -1  -3  40 1331.86 307.916  29
  -1  -3  40 1060.19 281.384  18
  -1  -3  41 45600.8 1428.03  18
  -1  -3  41 42829.5 1371.97  29
  -1  -3  42 2083.41 321.398  18
  -1  -3  43 13381.9 699.323  18
  -1  -3  44 14032.4 666.902  18
  -1  -3  45 2990.82 296.122  18
  -1  -3  46 15197.2 592.143  18
  -1  -3  47 2683.89 232.116  18
  -1  -4 -43 16508.3 633.877  30
  -1  -4 -42 3624.70 335.825  30
  -1   4  42 4194.43 344.772  22
  -1   4  41 11766.5 619.107  22
  -1  -4 -41 9853.49 592.711  30
  -1   4  40 6854.30 518.329  22
  -1  -4 -40 7618.74 556.211  30
  -1   4  39 1705.70 292.355  22
  -1  -4 -39 1634.75 289.266  30
  -1   4  38 16780.6 893.792  22
  -1  -4 -38 13461.9 825.368  30
  -1   4  37 5085.35 531.636  22
  -1  -4 -37 4825.88 538.907  30
  -1   4  36 23546.0 1158.14  22
  -1  -4 -36 23164.7 1185.29  30
  -1   4  35 17039.8 1035.04  22
  -1  -4 -35 13778.8 962.676  30
  -1  -4 -34 18556.6 1147.82  30
  -1   4  34 19272.2 1136.23  22
  -1   4  33 16631.5 1081.37  22
  -1  -4 -33 15836.2 1088.96  30
  -1  -4 -32 6961.57 750.410  30
  -1  -4 -32 9264.33 749.967  25
  -1   4  32 8688.10 811.125  22
  -1  -4 -31 43459.8 1873.52  30
  -1  -4 -31 47214.2 1726.25  25
  -1  -4 -30 19839.1 1295.05  30
  -1   4  30 20850.8 1277.23  22
  -1   4  29 34116.6 1646.79  22
  -1  -4 -29 33634.3 1701.71  30
  -1   4  28 14094.8 1024.30  14
  -1   4  28 12044.1 992.992  22
  -1  -4 -28 13955.1 1115.99  30
   1  -4  28 13348.2 965.057  13
  -1  -4 -28 14672.4 1045.80  25
  -1   4  27 57512.0 2136.34  22
  -1  -4 -27 73581.7 2349.68  25
   1  -4  27 72843.5 2263.55  13
  -1  -4 -27 61113.2 2313.83  30
  -1   4  27 72008.5 2332.73  14
  -1   4  26 9116.26 878.800  22
  -1  -4 -26 10056.1 902.893  25
  -1   4  26 10574.3 909.251  14
  -1  -4 -26 8247.44 874.308  30
   1  -4  26 11925.2 940.265  13
  -1   4  25 92299.0 2671.80  22
  -1  -4 -25 92667.7 2842.60  30
  -1  -4 -25 98210.8 2757.69  25
  -1   4  25 93431.7 2680.07  14
  -1   4  24 26584.4 1423.21  22
  -1  -4 -24 28668.4 1436.72   6
  -1  -4 -24 29943.8 1531.49  25
  -1  -4 -24 32271.6 1670.92  30
  -1   4  24 30647.7 1517.57  14
  -1   4  23 37991.3 1682.48  22
   1  -4  23 42248.2 1811.63  13
  -1  -4 -23 34515.5 1716.90  30
  -1  -4 -23 36458.3 1620.77   6
  -1  -4 -23 38115.1 1729.85  25
  -1   4  23 40433.9 1721.74  14
  -1   4  22 51335.9 1925.60  22
  -1  -4 -22 50321.6 1980.37  25
  -1  -4 -22 48265.6 1860.61   6
  -1  -4 -22 52972.0 2085.92  30
  -1   4  22 47668.0 1863.95  14
  -1   4  21 11669.4 915.177  22
  -1  -4 -21 11360.8 922.409   6
   1  -4  21 9532.21 870.172  32
  -1  -4 -21 11516.0 970.251  30
  -1  -4 -21 11868.4 967.391  25
  -1   4  21 11190.7 902.588  14
   1  -4  21 13230.5 1026.81  13
  -1  -4 -20 93943.4 2690.91  30
  -1   4  20 102719. 2594.74  14
  -1  -4 -20 100136. 2690.86   6
   1  -4  19 39501.6 1755.19  13
  -1  -4 -19 37490.0 1701.44   6
  -1   4  19 38949.1 1584.69  14
   1  -4  18 74887.1 2401.35  13
  -1  -4 -18 67244.3 2263.96   6
   1  -4  17 33029.1 1573.37  13
  -1   4  17 28939.1 1352.80  14
  -1  -4 -17 29035.1 1502.32   6
  -1  -4 -16 79897.8 2452.89   6
  -1  -4 -16 84046.8 2309.56   8
  -1   4  16 76740.1 2128.92  14
   1  -4  15 66702.4 2198.08  13
  -1  -4 -15 70725.5 2306.09   6
  -1  -4 -15 67045.4 2073.90   8
   1  -4  14 38399.9 1645.44  13
  -1   4  14 42840.6 1500.13  14
  -1  -4 -14 38153.8 1599.99   8
  -1  -4 -14 40985.1 1752.80   6
   1  -4  13 63686.3 2079.94  13
  -1  -4 -13 65939.1 2122.15   8
  -1   4  13 67391.2 1825.22  14
  -1  -4 -13 66846.1 2212.29   6
  -1  -4 -12 28013.6 1407.14   8
  -1  -4 -12 26446.5 1386.62   6
  -1   4  12 27439.2 1176.89  14
  -1   4  11 183847. 2828.82   7
  -1  -4 -11 193162. 3667.45   8
  -1  -4 -11 182929. 3558.09   6
  -1   4  11 186589. 2955.33  14
  -1   4  10 12768.2 775.537  14
  -1   4  10 13300.3 764.478   7
  -1  -4 -10 12315.1 939.768   6
  -1  -4 -10 10957.9 914.619   8
  -1   4   9 138484. 2483.98  14
  -1   4   9 135319. 2393.83   7
  -1  -4  -9 124766. 2869.33   6
  -1  -4  -9 122818. 2999.56   8
  -1  -4  -8 4218.82 554.861   6
  -1  -4  -8 3525.59 569.759   8
  -1   4   8 4280.46 452.084   7
  -1   4   8 2997.93 456.104  14
  -1  -4  -7 119885. 2948.93   8
  -1  -4  -7 126212. 2745.69   6
  -1   4   7 127311. 2313.17   7
  -1  -4  -6 21423.3 1117.48   6
  -1   4   6 21921.8 975.428  14
  -1  -4  -6 23999.7 1338.91   8
  -1  -4  -5 107571. 2417.78   6
  -1   4   5 104174. 2071.46  14
  -1   4   5 101067. 2055.92   7
  -1  -4  -4 99823.8 2292.33   6
  -1  -4  -4 87652.5 2518.62   8
  -1  -4  -3 76261.6 2341.24   8
  -1   4   3 68031.3 1704.45   7
  -1  -4  -2 36085.8 1609.07   8
  -1   4   2 35986.1 1244.31   7
  -1   4   1 23028.2 992.023   7
  -1  -4  -1 18198.4 1136.01   8
  -1  -4   0 46526.7 1806.59   8
  -1   4   0 46265.5 1444.00   7
  -1  -4   1 14944.8 1024.66   8
  -1   4  -1 17242.2 931.983   7
  -1  -4   2 40394.9 1639.05   8
  -1   4  -2 42211.0 1460.29   7
  -1   4  -3 96668.1 2159.60   7
  -1  -4   3 74285.5 2189.77   8
  -1  -4   4 87147.2 2320.40   8
  -1   4  -4 83836.5 2006.12   7
  -1  -4   5 108035. 2559.05   8
  -1   4  -5 115761. 2364.61   7
  -1  -4   5 107213. 2024.91  15
  -1  -4   5 110564. 2150.54  11
  -1  -4   6 17943.2 1034.98   8
  -1  -4   6 15696.7 799.595  15
  -1  -4   6 16690.5 837.816  11
  -1  -4   7 118271. 2161.22  15
  -1  -4   7 114192. 2553.26   8
  -1  -4   8 4152.99 437.860  15
  -1  -4   8 4998.36 543.478   8
  -1   4  -9 131964. 2609.17   7
  -1  -4   9 109616. 2160.51  15
  -1  -4  10 12718.8 773.767  15
  -1   4 -10 14473.5 910.678   7
  -1   4 -11 201174. 3250.83   7
  -1  -4  11 171429. 2837.97  15
  -1   4 -12 25736.8 1199.07   7
  -1  -4  12 29284.3 1283.94  15
  -1  -4  13 60225.7 1769.77  15
  -1   4 -13 64283.4 1875.40   7
  -1  -4  14 40324.3 1483.08  15
  -1   4 -14 36553.0 1436.91   7
  -1  -4  15 72458.1 2024.52  15
  -1   4 -15 74089.4 2061.10   7
  -1   4 -16 79633.4 2136.78   7
  -1  -4  16 81673.1 2180.49  15
  -1  -4  17 27088.2 1303.69  15
  -1   4 -17 26758.6 1255.94   7
  -1   4 -18 59393.8 1874.77   7
  -1  -4  18 52274.6 1825.07  15
  -1   4 -19 32123.9 1383.83   7
  -1  -4  19 31920.9 1468.73  15
  -1   4 -20 103819. 2489.16   7
  -1  -4  20 98831.3 2606.03  15
  -1  -4  21 11053.7 910.180  15
  -1   4 -21 11083.5 828.210   7
  -1  -4  21 9065.73 816.666  29
  -1  -4  22 44599.6 1819.96  29
  -1  -4  22 44741.3 1811.16  15
  -1   4 -23 39433.4 1805.42  35
  -1   4 -23 44652.9 1629.62   7
  -1  -4  23 40923.7 1778.84  29
  -1   4 -24 28759.6 1546.47  35
  -1  -4  24 29842.7 1536.47  29
  -1  -4  24 31625.7 1533.69  15
  -1   4 -25 80222.0 2552.95  35
  -1  -4  25 77392.5 2417.61  15
  -1  -4  26 11500.6 973.093  29
  -1   4 -26 9522.23 900.651  35
  -1  -4  26 11130.5 934.016  15
  -1  -4  27 52450.9 2053.52  29
  -1   4 -27 55952.0 2107.22  35
  -1  -4  27 59075.6 2108.85  15
  -1   4 -28 13454.0 1032.09  35
  -1  -4  28 11391.3 972.796  29
  -1  -4  28 13548.2 1014.13  15
  -1   4 -29 36526.7 1642.31  35
  -1  -4  29 29485.7 1522.35  29
  -1  -4  30 16892.8 1138.55  29
  -1   4 -30 18174.0 1146.77  35
  -1   4 -31 42514.2 1700.44  35
  -1  -4  31 39308.3 1681.10  29
  -1  -4  32 6497.65 684.372  29
  -1   4 -32 7468.09 712.829  35
  -1  -4  33 16084.2 1019.58  29
  -1   4 -33 15687.0 993.418  35
  -1  -4  34 17648.8 1040.07  29
  -1   4 -34 18021.7 1030.20  35
  -1  -4  35 15564.6 938.453  29
  -1   4 -35 13070.5 845.037  35
  -1   4 -36 21196.5 1015.24  35
  -1  -4  36 22991.5 1095.70  29
  -1   4 -37 4388.72 455.032  35
  -1  -4  37 4595.53 479.534  29
  -1   4 -38 15078.6 766.788  35
  -1  -4  38 15050.9 807.376  29
  -1  -4  39 1647.75 274.939  29
  -1   4 -39 1559.95 253.966  35
  -1  -4  40 7383.57 512.085  18
  -1  -4  40 7151.48 498.190  29
  -1   4 -40 6443.80 449.044  35
  -1   4 -41 10895.6 524.802  35
  -1  -4  41 12230.7 613.096  18
  -1  -4  42 3706.67 321.092  18
  -1  -4  43 18904.8 633.934  18
  -1  -5 -37 1787.52 242.388  30
  -1   5  37 1994.33 239.947  21
  -1   5  36 5652.21 426.968  21
  -1  -5 -36 5180.37 428.563  30
  -1  -5 -35 1854.78 289.120  30
  -1   5  35 2436.90 309.347  21
  -1  -5 -34 21078.6 968.029  30
  -1   5  34 19850.3 879.826  21
  -1   5  33 705.409 241.220  21
  -1  -5 -33 758.885 255.409  30
  -1  -5 -32 45909.4 1586.78  30
  -1   5  32 50587.3 1527.21  21
  -1   5  31 9438.80 688.523  22
  -1  -5 -31 9125.99 748.405  30
  -1   5  31 9774.94 708.057  21
  -1   5  30 40227.6 1457.89  22
  -1   5  30 39114.4 1443.52  21
  -1  -5 -30 39848.9 1587.13  30
  -1   5  29 14747.8 920.163  22
  -1   5  29 16702.9 973.016  21
  -1  -5 -29 14644.5 1008.04  30
  -1   5  28 56934.2 1842.31  22
  -1  -5 -28 54187.2 1961.17  30
  -1   5  27 11589.3 865.000  22
  -1  -5 -27 10985.4 930.271  30
  -1   5  27 13028.9 901.447  21
  -1   5  26 57591.4 1896.47  21
  -1  -5 -26 61277.1 2157.02  30
  -1   5  26 61278.7 1983.23  22
  -1   5  25 3947.94 537.534  22
  -1   5  25 3830.71 529.756  21
  -1  -5 -25 3268.20 549.701  30
  -1   5  24 42226.2 1688.45  22
  -1   5  24 43469.6 1675.78  21
  -1  -5 -24 41153.4 1804.28  30
  -1   5  23 3876.91 538.514  22
  -1   5  23 4060.26 537.725  21
  -1  -5 -23 2935.14 527.128  30
  -1   5  22 24310.6 1293.43  22
  -1   5  22 23055.1 1236.63  21
  -1  -5 -22 23627.6 1376.94  30
  -1   5  21 1199.31 332.021  22
  -1   5  21 615.768 273.912  21
  -1  -5 -21 548.157 292.522  30
  -1   5  20 10101.5 822.926  21
   1  -5  20 9591.15 876.134  32
  -1  -5 -20 10098.0 906.188  30
  -1   5  19 2350.64 424.414  21
  -1  -5 -19 2180.95 450.848  30
   1  -5  19 1878.18 422.264  32
  -1   5  18 15170.2 988.082  14
  -1  -5 -18 14264.5 1063.90  30
   1  -5  18 13998.7 1034.27  32
  -1   5  18 15130.9 999.933  21
  -1   5  17 666.063 254.086  14
  -1   5  17 1445.74 380.360  21
  -1  -5 -17 988.443 366.241  30
   1  -5  17 1232.72 342.286  32
  -1   5  16 41401.1 1630.74  21
  -1  -5 -16 42199.8 1774.63  30
   1  -5  16 41544.0 1767.82  32
  -1   5  15 4076.18 563.997  21
   1  -5  15 3262.49 520.830  32
  -1  -5 -15 4502.63 615.763  30
  -1   5  15 3856.56 522.473  14
  -1   5  14 32899.8 1424.66  21
  -1  -5 -14 36974.8 1620.24  30
  -1   5  14 39368.8 1567.30  14
  -1  -5 -14 38984.0 1655.42  17
   1  -5  14 38962.1 1660.64  32
   1  -5  13 8599.80 795.932  32
  -1   5  13 9980.03 795.178  21
  -1  -5 -13 8237.26 809.326   6
  -1  -5 -13 9543.73 841.341  30
  -1  -5 -13 9218.16 832.473  17
  -1   5  13 9072.07 751.207  14
  -1   5  12 31799.7 1373.09  21
  -1  -5 -12 28620.5 1412.59  17
  -1  -5 -12 24919.1 1376.84   6
  -1  -5 -12 31037.4 1436.77  30
  -1   5  12 24231.5 1195.17  14
   1  -5  12 23330.2 1271.67  32
  -1  -5 -11 46883.0 1767.61  30
   1   5 -11 44205.3 1710.16   7
  -1  -5 -11 42799.4 1721.19  17
   1  -5  11 38796.7 1612.80  32
  -1  -5 -11 41385.3 1763.05   6
  -1   5  11 39727.3 1500.25  14
  -1   5  10 132728. 2733.96  21
   1  -5  10 166235. 3256.60  32
  -1  -5 -10 169134. 3349.38  17
   1   5 -10 154869. 3138.17   7
  -1  -5 -10 145161. 3039.45  30
  -1   5  10 151540. 2873.24  14
  -1   5   9 52618.3 1718.19  21
  -1   5   9 44272.9 1564.66  14
  -1  -5  -9 55961.0 1945.94  17
   1  -5   9 51737.0 1855.20  32
   1   5  -9 46574.3 1702.10   7
  -1   5   8 108478. 2427.69  21
   1  -5   8 155871. 3428.45   8
   1  -5   8 128088. 2812.11  32
  -1  -5  -8 120681. 3222.60   8
   1   5  -8 133976. 2820.45   7
  -1  -5  -8 135732. 2970.78  17
  -1   5   8 150907. 2834.32  14
  -1   5   7 43115.8 1575.95  21
  -1   5   7 36423.4 1378.11   7
   1  -5   7 38713.1 1529.58  32
   1   5  -7 40569.9 1520.88   7
  -1  -5  -7 33931.8 1726.39   8
  -1   5   7 40848.4 1466.45  14
  -1   5   6 60588.0 1753.50  21
  -1  -5  -6 57488.9 2249.50   8
  -1  -5  -6 64842.5 2034.09  17
  -1   5   6 59649.3 1765.82  14
  -1   5   6 57346.4 1722.12   7
  -1   5   5 12095.5 798.839  21
  -1  -5  -5 7600.55 835.780   8
   1  -5   5 8614.88 711.374  32
  -1  -5  -5 12577.4 934.727  17
  -1   5   5 10435.3 755.578   7
  -1   5   5 11421.3 857.232  14
   1  -5   4 60129.8 1822.66  32
  -1  -5  -4 55024.0 2193.46   8
  -1  -5  -4 64156.5 2001.18  17
  -1  -5  -4 67472.1 1817.50  32
  -1   5   4 60913.1 1794.76   7
  -1   5   4 62750.9 1754.37  21
  -1   5   3 13013.1 804.507  21
  -1  -5  -3 10413.4 973.565   8
   1  -5   3 11505.0 796.820  32
  -1  -5  -3 14859.7 986.373  17
  -1  -5  -3 10527.0 724.431  32
  -1   5   3 12675.6 847.532  14
  -1   5   3 11514.7 805.986   7
  -1   5   2 22438.1 1024.27  21
  -1  -5  -2 23586.4 1212.53  17
  -1   5   2 21534.1 1055.30  14
  -1  -5  -2 24330.5 1093.12  32
  -1  -5  -2 20273.2 1329.07   8
  -1   5   2 24170.5 1146.87   7
  -1  -5  -2 23293.7 1204.09  11
   1  -5   2 21760.7 1073.66  32
  -1   5   1 776.748 254.858   7
  -1   5   1 812.648 230.831  21
  -1  -5  -1 832.494 292.246  17
  -1  -5  -1 1085.21 256.837  32
   1  -5   1 686.558 224.112  32
  -1  -5  -1 510.072 272.971   8
  -1   5   1 600.285 253.332  14
  -1  -5  -1 493.938 210.862  11
  -1  -5   0 2619.72 407.789  11
  -1  -5   0 2649.43 361.875  32
   1  -5   0 2166.18 342.912  32
  -1  -5   0 2785.33 435.703  17
  -1   5   0 2917.67 376.903  21
  -1  -5   0 2358.59 478.680   8
  -1   5   0 3604.34 456.752   7
  -1   5  -1 969.609 287.167   7
  -1   5  -1 728.275 217.964  21
  -1  -5   1 882.128 252.049  11
  -1  -5   1 905.276 307.248  17
   1  -5  -1 605.007 224.909  32
  -1  -5   1 1071.34 246.474  32
  -1  -5   1 484.217 270.220   8
  -1   5  -2 19794.3 957.041  21
  -1  -5   2 22215.2 1019.64  32
   1  -5  -2 23334.1 1083.20  32
  -1   5  -2 22948.5 1143.78   7
  -1  -5   2 25667.9 1265.57  17
  -1  -5   2 27021.1 1237.93  11
  -1  -5   3 11206.9 738.350  32
  -1  -5   3 13745.5 961.727  17
  -1   5  -3 13926.9 907.446   7
  -1   5  -4 59549.3 1668.26  21
  -1  -5   4 56727.6 1654.32  32
  -1  -5   4 62195.0 1984.98  17
  -1   5  -4 60412.6 1877.69   7
   1  -5  -4 62023.8 1762.37  32
  -1   5  -5 9960.88 794.664   7
  -1   5  -5 8843.20 668.112  21
  -1  -5   5 12046.8 818.520  32
  -1  -5   5 11038.9 890.044  17
   1  -5  -5 11157.1 768.810  32
  -1   5  -6 55481.8 1620.65  21
  -1  -5   6 58671.6 1696.59  32
  -1  -5   6 58363.8 1941.07  17
  -1   5  -6 59610.2 1946.69   7
  -1  -5   7 34818.5 1521.83  17
  -1   5  -7 36899.5 1553.14   7
  -1   5  -7 39437.9 1402.00  21
   1  -5  -7 39539.0 1453.20  32
  -1  -5   7 39473.1 1414.34  32
  -1   5  -8 126934. 2496.49  21
  -1  -5   8 132410. 2604.04  32
   1  -5  -8 128451. 2561.07  32
  -1  -5   8 123485. 2853.64  17
  -1  -5   9 52453.7 1678.24  32
   1  -5  -9 55675.1 1717.47  32
  -1   5 -10 136623. 2661.85  21
  -1  -5  10 141289. 3074.36  17
  -1  -5  10 134879. 2720.80  32
  -1  -5  11 40708.9 1524.01  32
  -1   5 -11 41814.4 1748.47   7
   1  -5 -11 39913.7 1457.59  32
  -1  -5  11 39247.7 1646.13  17
  -1  -5  12 22518.3 1246.25  17
   1  -5 -12 22597.8 1100.99  32
  -1   5 -12 21817.9 1244.34   7
  -1  -5  13 7258.52 716.455  17
   1  -5 -13 6815.03 640.067  32
  -1  -5  14 42699.7 1741.40  17
  -1  -5  15 5040.19 597.075  15
  -1  -5  15 4076.27 563.245  17
  -1  -5  16 36536.1 1483.36  15
  -1  -5  17 736.791 251.303  15
  -1  -5  18 14193.2 1018.16  29
  -1  -5  18 12793.3 881.078  15
  -1  -5  19 2042.79 426.723  29
  -1  -5  20 11387.5 928.285  29
  -1   5 -21 68.0972 186.082  35
  -1  -5  21 1144.72 332.801  29
  -1  -5  22 20675.4 1245.42  29
  -1   5 -22 19123.2 1242.55  35
  -1  -5  23 3270.61 522.056  29
  -1   5 -23 3173.70 529.593  35
  -1  -5  24 43775.1 1801.64  29
  -1   5 -24 42479.2 1784.62  35
  -1  -5  25 3676.49 549.230  29
  -1   5 -25 2530.96 485.469  35
  -1   5 -26 73050.0 2258.83  35
  -1  -5  26 67053.4 2184.00  29
  -1  -5  27 11237.6 907.117  29
  -1   5 -27 11718.0 903.573  35
  -1   5 -28 62294.4 1978.54  35
  -1  -5  28 63840.8 2044.86  29
  -1  -5  29 14983.3 976.367  29
  -1   5 -29 16096.4 987.819  35
  -1   5 -30 43706.2 1551.52  35
  -1  -5  30 45028.2 1594.20  29
  -1  -5  31 8775.88 689.447  29
  -1   5 -31 7849.52 647.592  35
  -1  -5  32 52262.7 1564.71  29
  -1   5 -32 50055.2 1513.14  35
  -1   5 -33 445.819 201.292  35
  -1  -5  33 770.815 231.402  29
  -1  -5  34 17827.8 825.925  29
  -1   5 -34 17647.5 803.044  35
   1   5  35 2393.41 279.822  21
  -1   5 -35 2260.51 285.758  35
  -1  -5  35 2313.76 294.100  29
  -1   5 -36 5768.85 404.995  35
  -1  -5  36 5480.57 410.374  29
  -1  -5  37 1811.34 223.488  29
  -1  -6 -29 16849.1 710.980  32
  -1   6  29 16945.2 690.885  21
  -1   6  28 3020.69 323.309  21
  -1  -6 -28 3286.98 344.234  32
  -1  -6 -27 17673.3 815.943  32
  -1   6  27 20197.4 853.160  21
  -1   6  26 2357.80 325.720  21
  -1  -6 -26 2496.75 336.838  32
  -1  -6 -25 20922.8 961.386  32
  -1   6  25 24676.9 1012.84  21
  -1  -6 -24 10491.9 708.446  32
  -1   6  24 11646.8 733.639  21
  -1  -6 -23 24319.3 1101.79  32
  -1   6  23 26854.1 1118.72  21
  -1   6  22 25474.4 1111.26  21
   1   6 -22 27237.9 1142.70  35
  -1   6  21 21490.2 1038.99  21
  -1  -6 -21 18969.0 1015.50  32
  -1   6  20 30759.8 1253.51  21
  -1  -6 -20 25538.6 1191.09  32
  -1   6  19 3078.54 447.843  21
  -1  -6 -19 2904.88 451.390  32
  -1  -6 -18 22725.9 1149.10  32
  -1   6  18 24946.9 1152.64  21
  -1   6  17 8735.17 707.050  21
  -1  -6 -17 8490.02 722.571  32
  -1   6  16 14601.9 904.819  21
   1  -6  16 15284.0 1025.34  32
  -1  -6 -16 14740.4 939.400  32
  -1   6  15 25284.9 1178.89  21
  -1  -6 -15 23427.9 1183.33  32
   1  -6  15 21704.3 1214.78  32
   1  -6  14 14346.9 1000.03  32
  -1   6  14 15330.6 932.547  21
  -1  -6 -14 13360.8 904.984  32
  -1   6  13 29029.1 1267.61  21
   1  -6  13 30695.4 1458.17  32
  -1  -6 -13 28399.8 1303.87  32
   1  -6  12 11212.3 887.785  32
  -1  -6 -12 12783.6 927.745  32
  -1   6  11 37626.3 1423.63  21
   1  -6  11 39935.2 1644.53  32
  -1  -6 -11 35763.5 1443.35  32
   1  -6  10 5211.05 641.364  32
  -1  -6 -10 5953.90 663.725  32
  -1   6   9 33193.5 1331.67  21
   1  -6   9 32443.9 1472.21  32
  -1  -6  -9 31384.2 1335.69  32
  -1   6   8 12220.4 877.687  21
   1  -6   8 7684.53 762.759  32
  -1  -6  -8 11481.3 853.067  32
  -1  -6  -8 8484.11 833.212  17
  -1   6   7 35673.2 1372.27  21
   1  -6   7 35506.0 1533.90  32
  -1  -6  -7 33905.3 1379.22  32
  -1  -6  -7 38815.0 1675.84  17
  -1   6   6 22729.6 1113.10  21
  -1  -6  -6 24439.9 1193.25  32
   1  -6   6 18318.3 1104.61  32
  -1  -6  -6 18618.5 1191.04  17
  -1   6   5 25349.0 1155.26  21
  -1  -6  -5 21025.6 1098.26  32
   1  -6   5 23485.9 1263.21  32
  -1  -6  -5 21228.3 1264.83  17
  -1  -6  -4 28920.6 1278.15  32
  -1  -6  -4 26656.1 1415.46  17
  -1   6   3 38966.2 1422.37  21
   1  -6   3 35690.1 1511.79  32
  -1  -6  -3 37544.0 1681.17  17
  -1   6   2 54148.9 1663.88  21
  -1  -6  -2 56504.3 1770.04  32
   1  -6   2 52527.1 1842.51  32
  -1  -6  -2 56549.3 2045.17  17
  -1   6   1 10299.6 795.143  21
  -1  -6  -1 9638.89 826.437  32
   1  -6   1 8021.32 763.183  32
  -1  -6  -1 9101.63 865.019  17
  -1   6   0 2421.40 392.845  21
  -1  -6   0 2936.29 438.184  32
   1  -6   0 3749.31 520.406  32
  -1  -6   0 4403.25 611.837  17
   1  -6  -1 8742.48 751.532  32
  -1  -6   1 8603.92 736.161  32
  -1  -6   1 7073.81 760.018  17
  -1   6  -2 49054.0 1584.79  21
  -1  -6   2 51322.9 1945.01  17
   1  -6  -2 46143.6 1665.77  32
  -1   6  -3 42868.9 1489.71  21
  -1  -6   3 41840.6 1551.53  32
   1  -6  -3 45333.5 1652.51  32
  -1   6  -4 22564.6 1082.99  21
  -1  -6   4 27198.7 1464.06  17
  -1  -6   4 25982.4 1220.15  32
   1  -6  -5 20851.1 1115.99  32
  -1   6  -5 21066.9 1061.87  21
  -1  -6   5 18663.7 1190.16  17
  -1  -6   6 17435.6 1021.18  32
  -1  -6   6 15309.1 1074.62  17
   1  -6  -6 18439.5 1046.68  32
   1  -6  -7 39502.1 1512.66  32
  -1  -6   7 39826.6 1707.64  17
  -1  -6   8 7556.94 674.908  32
  -1  -6   8 7353.08 844.228  17
  -1  -6   9 37889.3 1657.14  17
   1  -6  -9 38030.1 1478.51  32
  -1  -6  10 7852.65 716.694  32
   1  -6 -10 6922.49 680.423  32
   1  -6 -11 41672.2 1530.77  32
  -1  -6  11 43529.1 1586.03  32
  -1  -6  12 11003.1 816.212  32
   1  -6 -12 12813.4 876.320  32
   1  -6 -13 31754.6 1313.34  32
  -1  -6  13 31300.4 1341.94  32
  -1  -6  14 16305.7 968.241  32
  -1  -6  14 14509.3 988.934  29
   1  -6 -14 16310.6 944.612  32
   1  -6 -15 27739.4 1209.88  32
  -1  -6  15 28239.0 1349.33  29
   1  -6 -16 15459.2 899.467  32
  -1  -6  16 16801.5 1038.46  29
   1  -6 -17 7865.09 642.070  32
  -1   6 -17 6403.85 703.468  35
  -1  -6  17 8086.93 728.866  29
   1  -6 -18 24307.9 1083.98  32
  -1  -6  18 22567.9 1190.23  29
  -1   6 -18 21659.4 1217.97  35
   1  -6 -19 3311.76 420.087  32
  -1  -6  19 3510.13 523.802  29
  -1   6 -19 3067.19 490.332  35
  -1  -6  20 30080.1 1350.89  29
  -1   6 -20 27649.3 1318.33  35
   1  -6 -20 31798.3 1192.45  32
  -1   6 -21 24412.4 1209.68  35
  -1  -6  21 23881.9 1186.61  29
   1  -6 -21 27239.0 1075.48  32
   1  -6 -22 30796.9 1106.81  32
  -1  -6  22 28576.5 1265.01  29
  -1  -6  23 30006.7 1263.94  29
   1  -6 -23 30960.7 1067.31  32
  -1   6 -23 29697.7 1255.04  35
  -1   6 -24 14297.5 843.418  35
  -1  -6  24 15372.6 870.453  29
  -1  -6  25 27992.8 1122.43  29
  -1   6 -25 25399.7 1068.00  35
  -1  -6  26 2141.58 319.230  29
  -1   6 -26 1863.69 304.394  35
  -1  -6  27 25028.0 956.792  29
  -1   6 -27 22943.5 922.895  35
  -1  -6  28 3173.04 328.374  29
  -1   6 -28 3145.56 335.859  35
  -1  -6  29 15893.0 660.801  29
  -1   6 -29 17369.1 698.760  35
  -1   7  13 14543.9 719.301  21
  -1  -7 -13 16956.8 832.257  32
  -1   7  12 6393.85 489.718  21
  -1  -7 -12 8220.26 611.249  32
  -1   7  11 1322.74 294.400  21
  -1  -7 -11 1025.08 270.012  32
  -1  -7 -10 1591.39 293.652  32
  -1   7  10 1310.64 247.861  21
  -1   7   9 717.481 230.917  21
   1  -7   9 349.489 190.691  32
  -1  -7  -9 520.189 193.939  32
   1  -7   8 736.215 245.167  32
  -1  -7  -8 1213.12 272.883  32
  -1   7   7 6112.04 545.621  21
   1  -7   7 4751.25 503.312  32
  -1  -7  -7 5917.29 545.422  32
   1  -7   6 11151.2 785.327  32
  -1  -7  -6 11702.6 765.433  32
  -1  -7  -5 23257.0 1065.15  32
   1  -7   5 18666.8 1005.44  32
   1  -7   4 10879.0 797.225  32
  -1  -7  -4 14755.6 904.255  32
   1  -7   3 51223.1 1644.78  32
  -1  -7  -3 57727.6 1674.08  32
   1  -7   2 20602.3 1088.94  32
  -1  -7  -2 21211.8 1064.77  32
   1  -7   1 52211.2 1664.35  32
  -1  -7  -1 58150.7 1680.69  32
  -1  -7   0 27457.0 1208.05  32
   1  -7   0 30771.2 1339.76  32
   1  -7  -1 61705.7 1793.43  32
  -1  -7   1 65358.3 1770.96  32
  -1  -7   2 7905.29 644.051  32
   1  -7  -2 20355.3 1072.99  32
  -1  -7   3 58846.7 1661.48  32
   1  -7  -3 56233.8 1695.86  32
  -1  -7   4 6677.79 574.247  32
   1  -7  -4 13977.1 898.655  32
  -1  -7   5 23218.2 1032.27  32
   1  -7  -5 22447.6 1067.23  32
  -1   7  -6 8757.57 714.225  35
   1  -7  -6 11759.7 767.276  32
  -1  -7   6 10097.5 684.697  32
  -1  -7   6 10802.8 806.949  29
  -1   7  -7 3739.88 466.809  35
   1  -7  -7 4221.44 474.115  32
  -1  -7   7 3332.18 391.771  32
  -1  -7   7 3697.72 484.387  29
  -1  -7   8 931.672 213.903  32
   1  -7  -8 1228.87 263.523  32
  -1  -7   8 1365.43 276.016  29
  -1   7  -8 899.606 251.870  35
   1  -7  -9 439.174 181.294  32
  -1  -7   9 298.970 227.753  29
  -1   7  -9 290.430 164.561  35
  -1  -7  10 1108.44 249.267  29
  -1   7 -10 824.008 229.121  35
  -1  -7  11 892.419 236.577  29
  -1   7 -11 930.371 259.724  35
  -1  -7  12 9569.78 672.894  29
  -1   7 -12 7213.98 589.563  35
  -1  -7  13 20034.2 931.528  29
  -1   7 -13 20780.0 938.629  35
  -2   0   0 289390. 3416.06  12
  -2   0   0 292787. 3395.32  11
   2   0   0 297605. 3680.72   1
  -2   0  -1 224935. 3131.40  12
  -2   0   1 223726. 2896.80  12
  -2   0   1 228499. 3031.84  11
  -2   0  -1 231268. 3012.06  11
  -2   0   2 563841. 4401.93  12
   2   0   2 582550. 4639.14   1
  -2   0   2 568584. 4818.00  11
  -2   0  -2 582870. 4766.03  11
  -2   0   3 47290.7 1222.56  12
   2   0   3 50512.9 1309.71   1
  -2   0   3 49344.4 1422.76  11
  -2   0  -3 49028.4 1381.29  11
   2   0   4 3611.03 259.632   3
  -2   0   4 3768.67 335.221  12
  -2   0   4 3856.32 420.239  11
  -2   0  -4 3776.17 414.245  11
  -2   0   5 110540. 1658.71  12
  -2   0   5 112631. 2137.39  11
   2   0   5 108332. 1342.50   3
  -2   0   6 187641. 2047.68  12
  -2   0  -6 183160. 3122.80  12
  -2   0   6 218762. 2965.87  11
  -2   0  -6 216470. 2858.12  11
   2   0   6 208766. 1828.42   3
  -2   0   7 52157.1 1455.52  11
  -2   0  -7 50390.3 1366.53  11
   2   0   7 49133.3 875.729   3
  -2   0  -7 47433.3 1616.98  12
  -2   0   8 95929.5 1957.92  11
  -2   0  -8 92651.3 1834.72  11
  -2   0  -9 4666.62 532.526  12
  -2   0   9 3582.17 391.592  11
  -2   0  -9 4403.95 361.124   9
  -2   0 -10 123024. 2608.40  12
  -2   0  10 113141. 2130.71  11
  -2   0  11 10714.8 660.998  11
  -2   0 -11 10708.8 581.705   9
  -2   0  11 12141.5 719.386  14
  -2   0 -12 8001.71 522.248   9
  -2   0 -12 10046.4 755.062  12
  -2   0  12 9249.93 613.711  11
  -2   0  13 147007. 2618.45  14
  -2   0 -13 127381. 2098.51   9
  -2   0 -13 146880. 2814.66  12
  -2   0  13 128393. 2260.58  11
  -2   0 -14 100221. 1911.16   9
  -2   0  14 102879. 2043.60  11
  -2   0 -15 8368.06 675.423  12
  -2   0 -15 9286.16 619.831   9
  -2   0 -16 309687. 3585.53   9
  -2   0  16 308715. 3569.35  11
  -2   0 -17 188163. 3095.12  12
  -2   0  17 178879. 2696.21  11
  -2   0 -18 158452. 2735.80   9
  -2   0 -18 151865. 2768.87  12
  -2   0 -19 141508. 2651.84   9
  -2   0 -19 138608. 2620.07  12
  -2   0 -20 186161. 3135.13   9
  -2   0  20 194318. 2767.96  11
  -2   0  21 76861.3 2025.05   5
  -2   0 -21 72235.7 1985.81   9
  -2   0 -21 78838.7 1946.59  12
  -2   0  22 70859.5 1988.56   5
  -2   0 -22 75124.7 2056.35   9
  -2   0 -22 75258.3 1884.47  12
  -2   0  23 50903.9 1708.93   5
  -2   0 -23 44690.6 1587.21   9
  -2   0  23 47601.7 1363.23  11
  -2   0 -23 53864.1 1576.66  12
  -2   0  24 80390.0 2195.15   5
  -2   0 -24 76658.5 2107.01   9
  -2   0  24 74928.8 1715.19  11
  -2   0  25 59461.2 1917.90   5
  -2   0 -25 65687.9 2026.40   9
  -2   0  26 47347.7 1733.45   5
  -2   0 -26 44588.6 1691.34   9
  -2   0  27 20188.4 1148.09   5
  -2   0 -27 26005.7 1314.33   9
  -2   0  28 24861.9 1281.36   5
  -2   0 -28 28712.2 1389.15   9
  -2   0 -29 1909.63 399.239   9
  -2   0  29 1579.82 364.043   5
  -2   0  30 57689.0 1985.91   5
  -2   0 -30 67645.3 2140.59   9
  -2   0  31 55982.6 1965.15   5
  -2   0 -31 50747.6 1823.86   9
  -2   0 -32 11625.3 882.590   9
  -2   0  32 11516.9 901.405   5
  -2   0  32 14001.6 857.511  18
  -2   0  32 13700.1 877.568  31
  -2   0 -32 13221.2 870.006  26
   2   0  32 14313.9 923.666  24
  -2   0 -33 44647.7 1701.40   9
  -2   0  33 46421.9 1546.89  18
  -2   0  33 40172.7 1658.99   5
  -2   0  33 38437.2 1460.39  31
  -2   0 -33 40415.4 1500.27  26
   2   0  33 35675.5 1465.22  24
  -2   0 -34 75095.5 2176.05   9
  -2   0  34 82553.7 2052.46  18
  -2   0  34 77262.4 2059.89  31
  -2   0 -34 76959.2 2053.71  26
   2   0  34 77303.1 2148.11  24
  -2   0  35 102783. 2358.51  31
  -2   0 -35 112497. 2468.81  26
  -2   0  35 112220. 2384.15  18
   2   0  35 121385. 2676.39  24
  -2   0  35 101712. 2456.05  23
  -2   0  36 63706.5 1791.80  18
  -2   0  36 67608.3 1896.22  31
  -2   0  36 61787.3 1905.50  23
  -2   0  37 50512.4 1616.20  31
   2   0  37 55239.9 1793.13  24
  -2   0  37 52367.0 1725.63  23
  -2   0  38 33771.3 1265.15  18
  -2   0  38 29825.4 1227.57  31
   2   0  38 32145.4 1355.75  24
  -2   0  38 33204.2 1357.89  23
  -2   0  39 22253.1 1032.55  31
  -2   0  39 20994.5 979.669  18
   2   0  39 22237.7 1119.82  24
  -2   0  39 22970.5 1108.08  23
  -2   0  40 53824.0 1534.53  18
  -2   0  40 50771.7 1524.49  31
   2   0  40 61135.5 1795.59  24
  -2   0  40 59400.5 1725.01  23
  -2   0  41 13747.1 779.429  31
  -2   0  41 14545.9 782.043  18
   2   0  41 13782.4 844.398  24
  -2   0  41 15832.9 875.724  23
  -2   0  42 15026.5 769.626  18
  -2   0  42 14837.3 782.020  31
   2   0  42 16606.2 893.171  24
  -2   0  42 16293.9 849.807  23
  -2   0  43 10066.6 607.763  18
  -2   0  43 11691.4 673.687  31
  -2   0 -43 10298.9 674.262  30
   2   0  43 12922.5 759.226  24
  -2   0  43 11411.9 689.361  23
  -2   0  44 6974.72 517.055  23
  -2   0 -44 6275.26 507.308  30
  -2   0  44 6581.98 488.728  31
   2   0  44 7924.20 577.037  24
  -2   0  45 4882.86 406.318  31
  -2   0  45 5492.50 433.679  23
  -2   0 -45 5378.12 452.544  30
   2   0  45 5335.28 455.284  24
  -2   0  46 3932.24 342.532  31
  -2   0 -46 3983.09 344.566  25
  -2   0 -46 4198.07 380.931  30
   2   0  46 4844.03 403.711  24
  -2   0  47 733.601 153.200  31
  -2   0 -47 848.779 177.404  30
  -2   0  48 1130.03 177.477  31
  -2   0 -48 722.742 152.746  30
  -2   0  49 14665.1 531.254  31
  -2   0 -49 14045.5 558.198  30
  -2   1  48 9725.42 466.530  31
  -2  -1 -48 9538.58 490.968  30
   2  -1  48 10781.7 527.947  24
  -2   1  47 6156.77 402.065  22
  -2   1  47 5817.14 390.783  31
  -2  -1 -47 6180.52 427.792  30
   2  -1  47 5740.01 423.465  24
  -2   1  46 8117.76 487.514  31
  -2  -1 -46 7958.69 510.208  30
   2  -1  46 9031.42 560.246  24
  -2  -1 -45 7131.91 475.447  25
  -2   1  45 5976.19 444.155  31
  -2  -1 -45 5641.25 457.930  30
   2  -1  45 7362.45 545.312  24
  -2   1  45 6841.02 504.378  23
  -2   1  44 7865.75 530.435  31
  -2  -1 -44 7238.35 541.159  30
  -2  -1 -44 8685.82 560.121  25
   2  -1  44 7726.62 580.721  24
  -2   1  44 8221.43 583.364  23
  -2   1  43 15396.8 772.759  31
  -2  -1 -43 13726.0 774.739  30
  -2  -1 -43 14798.6 770.906  25
   2  -1  43 15001.8 832.354  24
  -2   1  43 14553.8 805.754  23
  -2   1  42 22063.6 954.214  31
  -2  -1 -42 22133.8 1019.43  30
  -2  -1 -42 23064.1 1010.27  25
   2  -1  42 21556.3 1031.63  24
  -2   1  42 23137.5 1057.77  23
  -2   1  41 20909.0 955.978  31
  -2  -1 -41 22579.2 1041.89  25
  -2  -1 -41 20781.6 1016.75  30
   2  -1  41 24446.1 1130.86  24
  -2   1  41 21705.5 1061.27  23
  -2  -1 -40 8305.24 674.549  30
   2  -1  40 6543.91 624.100  24
  -2   1  40 8586.16 636.057  31
  -2   1  40 8557.39 691.918  23
  -2  -1 -39 32445.9 1340.93  30
  -2   1  39 32067.7 1242.08  31
   2  -1  39 36136.7 1427.21  24
  -2   1  39 32092.6 1355.26  23
  -2   1  38 31602.6 1255.23  31
   2  -1  38 34171.0 1418.86  24
  -2  -1 -38 29898.8 1315.16  30
  -2   1  38 29769.2 1332.13  23
  -2   1  37 32931.9 1316.69  31
  -2  -1 -37 30992.2 1351.24  30
   2  -1  37 32408.5 1408.26  24
  -2   1  36 3628.90 472.851  31
  -2  -1 -36 4115.38 530.410  30
   2  -1  36 3820.29 525.101  24
  -2   1  36 4735.34 570.916  23
  -2   1  35 83985.3 2101.01  18
  -2   1  35 95683.8 2281.41  31
  -2  -1 -35 89485.8 2368.31  30
   2  -1  35 85456.4 2323.72  24
  -2   1  35 95911.6 2480.97  23
  -2  -1 -34 25418.3 1219.64  26
  -2   1  34 21780.8 1083.04  18
  -2   1  34 23283.3 1146.89  31
   2  -1  34 21437.3 1175.39  24
  -2   1  34 25696.5 1293.84  23
  -2  -1 -33 22610.5 1257.46   9
  -2   1  33 23321.1 1121.03  18
  -2  -1 -33 20004.6 1088.96  26
  -2   1  33 21458.4 1104.65  31
   2  -1  33 19920.8 1135.32  24
  -2   1  33 22585.6 1217.91  23
  -2  -1 -32 31961.7 1496.77   9
  -2   1  32 34952.8 1531.42   5
  -2   1  32 34071.4 1349.90  18
  -2   1  32 36406.2 1438.25  31
  -2  -1 -32 33172.9 1400.56  26
   2  -1  32 32042.2 1432.76  24
  -2   1  32 32286.1 1455.09  23
  -2  -1 -31 15004.9 1032.89   9
  -2  -1 -31 12837.1 875.103  26
  -2   1  31 15718.5 952.998  31
  -2   1  31 11962.5 907.670   5
   2  -1  31 13134.0 922.107  24
  -2   1  31 13187.2 932.911  23
  -2  -1 -30 69048.4 2196.27   9
  -2   1  30 71275.1 2176.10   5
  -2  -1 -29 90372.3 2490.46   9
  -2   1  29 85499.6 2379.46   5
  -2  -1 -28 47533.4 1812.11   9
  -2   1  28 57316.5 1936.86   5
  -2  -1 -27 59906.0 2004.67   9
  -2   1  27 57587.0 1925.40   5
  -2  -1 -26 18233.2 1105.38   9
  -2   1  26 16022.8 1010.19   5
  -2  -1 -25 27224.7 1335.14   9
  -2   1  25 30107.9 1361.69   5
  -2  -1 -24 131195. 2854.77   9
  -2   1  24 130731. 2787.03   5
  -2   1  23 58648.0 1936.64  14
  -2  -1 -23 54955.1 1822.17   9
  -2   1  23 57560.3 1812.43   5
  -2  -1 -23 59590.4 1706.34  12
  -2   1  22 72376.2 2112.81  14
  -2   1  22 70209.9 1964.36   5
  -2  -1 -22 70395.7 2018.88   9
  -2   1  22 70997.6 1753.15  11
  -2  -1 -21 83746.5 2063.34  12
  -2   1  21 81322.4 2055.64   5
  -2  -1 -21 74442.7 2038.20   9
  -2   1  21 77462.2 1829.04  11
  -2   1  21 69675.4 2064.61  14
  -2  -1 -20 78595.7 2056.47   9
  -2  -1 -20 86458.9 2112.29  12
  -2   1  20 81963.0 1896.20  11
  -2   1  20 89228.7 2110.09   5
  -2   1  20 86927.7 2264.26  14
  -2   1  19 211206. 3026.42  11
  -2   1  19 203468. 3387.36  14
  -2   1  18 92121.9 2013.88  11
  -2  -1 -18 94800.7 2151.56   9
  -2  -1 -18 100983. 2336.88  12
  -2   1  18 98339.0 2284.14  14
  -2   1  17 159273. 2663.62  11
  -2   1  17 155846. 2795.40  14
  -2  -1 -16 133294. 2428.32   9
  -2  -1 -16 134974. 2711.37  12
  -2   1  16 139791. 2570.64  14
  -2  -1 -15 114984. 2199.02   9
  -2   1  15 119508. 2329.32  11
  -2   1  15 112992. 2241.09  14
  -2  -1 -14 172390. 2616.27   9
  -2   1  14 180214. 2874.52  11
  -2   1  14 172390. 2654.12  14
  -2  -1 -13 257847. 3104.83   9
  -2   1  13 256883. 3442.63  11
  -2  -1 -13 262250. 3774.29  12
  -2   1  13 266277. 3129.99  14
  -2  -1 -12 286633. 3195.51   9
  -2  -1 -12 285271. 3922.84  12
  -2   1  12 306069. 3760.80  11
  -2   1  12 309423. 3290.94  14
  -2  -1 -12 271189. 3058.18  11
  -2   1  11 145128. 2616.26  11
  -2  -1 -11 138168. 2705.37  12
  -2  -1 -11 144382. 2222.05  11
  -2  -1 -10 50388.5 1251.29   9
  -2  -1 -10 51662.1 1323.63  11
  -2   1  10 52822.2 1580.83  11
  -2   1  10 48028.9 1211.82  14
  -2  -1  -9 17776.0 727.587   9
  -2  -1  -9 19222.1 809.932  11
  -2   1   9 18480.1 944.671  11
  -2  -1  -8 162436. 2118.76   9
  -2   1   8 165338. 2027.42  14
  -2  -1  -7 63515.2 1284.52   9
  -2   1   7 66775.7 1811.06  11
  -2  -1  -7 67593.7 1483.49  11
  -2   1   6 126426. 1648.65  14
  -2   1   6 136799. 2362.71  12
  -2  -1  -6 122727. 2394.76  12
  -2   1   6 138655. 1739.61  16
  -2   1   6 148508. 2700.93  11
  -2  -1  -6 138259. 1835.01   9
  -2  -1  -6 131555. 2050.29  11
  -2   1   5 84857.8 1972.92  12
  -2  -1  -5 79054.1 1362.16   9
  -2  -1  -5 80404.3 1604.34  11
  -2   1   5 78305.2 1324.21  16
  -2   1   5 84081.8 2026.03  11
  -2   1   5 85091.9 1309.79  14
  -2  -1  -5 73859.9 1813.54  12
  -2  -1  -4 294614. 2633.09   9
  -2   1   4 309787. 3927.36  11
  -2   1   4 309269. 3862.29  12
  -2  -1  -4 284340. 3463.42  12
  -2   1   4 284409. 2533.80  16
  -2  -1  -4 286905. 3049.67  11
  -2   1   4 300040. 2416.03  14
  -2  -1  -3 49966.4 1412.18  12
  -2   1   3 55164.1 1706.83  12
  -2   1   3 54448.7 1664.71  11
  -2   1   3 53788.5 1104.56  16
  -2  -1  -3 47368.7 1250.65  11
  -2  -1  -2 41455.3 1246.89  12
  -2   1   2 48439.0 1663.04  12
  -2   1   2 47893.5 1538.32  11
  -2  -1  -2 42828.3 1197.17  11
  -2   1   2 38998.3 972.504  16
   2   1  -2 45014.0 915.082   4
  -2  -1  -1 298549. 3247.32  12
  -2   1   1 296941. 4151.47  12
   2   1  -1 315600. 2386.82   4
  -2   1   1 300549. 3874.36  11
  -2  -1  -1 297931. 3138.21  11
  -2   1   1 320413. 2794.67  16
  -2  -1   0 194818. 2539.49  12
  -2   1   0 200474. 3492.69  12
   2   1   0 192984. 1807.98   4
  -2   1   0 197671. 3091.03  11
  -2  -1   0 188327. 2518.89  11
  -2  -1   1 296216. 2985.19  12
  -2   1  -1 290867. 3698.39  11
   2   1   1 290062. 2186.17   4
  -2   1  -1 287079. 4239.48  12
  -2   1  -1 288405. 2768.98  16
  -2  -1   1 294935. 3141.76  11
  -2  -1   2 47222.3 1138.11  12
   2   1   2 41169.0 802.571   4
  -2   1  -2 49564.3 1796.57  12
  -2   1  -2 45321.7 1457.09  11
  -2   1  -2 52889.2 1198.79  16
  -2  -1   2 51890.3 1338.40  11
  -2  -1   2 44435.7 853.606  15
  -2  -1   3 49238.8 1124.13  12
  -2   1  -3 51644.7 1844.23  12
  -2   1  -3 50254.4 1499.70  11
  -2  -1   3 49042.7 1307.32  11
  -2  -1   3 48651.9 890.648  15
  -2   1  -4 302277. 3529.01  11
  -2  -1   4 292728. 2633.65  12
  -2   1  -4 290867. 4375.27  12
  -2  -1   4 304019. 3283.65  11
  -2  -1   4 297327. 2250.24  15
   2  -1  -4 298642. 2207.08   2
  -2   1  -4 300711. 2818.75   7
  -2  -1   5 68290.8 1255.96  12
  -2   1  -5 69121.3 2141.39  12
  -2  -1   5 67633.7 1559.03  11
  -2  -1   5 69721.6 1115.44  15
  -2   1  -5 67895.9 1330.60   7
  -2  -1   6 137322. 1729.94  12
  -2   1  -6 141875. 3047.39  12
  -2  -1   6 138489. 2253.21  11
  -2  -1   6 137444. 1600.05  15
  -2   1  -6 137241. 1871.84   7
  -2   1  -7 52558.1 1871.06  12
  -2  -1   7 53264.5 1413.85  11
  -2  -1   7 56526.0 1049.85  15
  -2   1  -7 58541.5 1219.21   7
  -2   1  -8 178912. 2120.88   7
  -2  -1   8 178016. 2596.20  11
  -2  -1   9 19497.6 861.497  11
  -2  -1   9 19521.0 650.639  15
  -2   1 -10 43869.0 1677.11  12
  -2  -1  10 41859.2 1262.68  11
  -2  -1  10 43789.2 985.659  15
  -2   1 -11 135277. 2888.73  12
  -2  -1  11 141260. 1815.61  15
  -2   1 -12 312438. 4355.76  12
  -2  -1  12 311714. 2785.58  15
  -2  -1  13 225630. 2957.62  11
  -2  -1  13 240437. 2506.03  15
  -2   1 -14 194431. 3377.04  12
  -2  -1  14 176665. 2243.63  15
  -2   1 -15 105802. 2046.07   9
  -2   1 -15 127264. 2679.89  12
  -2  -1  15 113960. 2107.71  11
  -2  -1  15 123381. 1920.39  15
  -2   1 -16 120338. 2613.77  12
  -2  -1  16 139249. 2329.89  11
  -2  -1  16 140899. 2111.50  15
  -2   1 -16 121120. 2243.90   9
  -2   1 -17 176771. 2720.77   9
  -2   1 -17 148136. 2818.72  12
  -2  -1  17 168886. 2383.74  15
  -2  -1  17 149483. 2421.64  11
  -2   1 -18 102532. 2290.46  12
  -2   1 -18 101342. 2113.66   9
  -2  -1  18 103572. 1921.52  15
  -2   1 -19 206727. 3246.88  12
  -2  -1  19 215817. 2864.58  15
  -2   1 -20 77951.1 1988.11  12
  -2  -1  20 73354.7 1708.96  11
  -2   1 -20 71926.1 1840.26   9
  -2   1 -21 73057.1 1930.98  12
  -2   1 -21 73246.4 1885.97   9
  -2  -1  21 71138.0 1694.21  11
  -2  -1  21 77763.3 1808.16  15
  -2   1 -22 71888.1 1917.02  12
  -2  -1  22 72771.4 1787.84  15
  -2   1 -23 51406.5 1615.76  12
  -2   1 -23 50341.2 1614.98   9
  -2   1 -24 136349. 2581.75  12
  -2  -1  24 135958. 2580.16  15
  -2   1 -25 31943.1 1321.47   9
  -2  -1  25 36751.1 1369.64  15
  -2   1 -26 17001.1 978.155   9
  -2  -1  26 17835.6 968.295  15
  -2  -1  27 61239.1 1806.82  15
  -2  -1  28 58688.4 1792.07  15
  -2  -1  29 88296.2 2213.40  15
  -2  -1  30 74946.2 2050.74  15
  -2  -1  31 11064.2 794.902  18
  -2  -1  31 10968.9 784.661  15
  -2   1 -31 10203.9 790.387  35
  -2   1 -32 31537.7 1377.18  35
  -2  -1  32 31432.3 1330.05  18
  -2   1 -33 24259.9 1196.75  35
  -2  -1  33 23937.7 1160.61  18
  -2  -1  33 26276.9 1184.05  29
  -2  -1  34 25191.6 1184.10  18
  -2  -1  34 27620.0 1209.53  29
  -2  -1  35 104752. 2373.89  18
  -2  -1  36 2443.27 393.075  18
  -2  -1  36 4014.90 489.104  31
  -2  -1  37 32655.0 1304.24  31
  -2  -1  37 34804.1 1324.72  18
  -2  -1  38 32226.2 1229.55  18
  -2  -1  38 29887.0 1219.46  31
  -2  -1  39 27903.1 1117.36  18
  -2  -1  39 26112.1 1111.25  31
  -2  -1  40 6560.99 539.072  18
  -2  -1  40 7377.52 583.382  31
  -2  -1  41 20180.0 901.174  18
  -2  -1  41 20407.3 932.142  31
  -2  -1  42 22181.4 908.650  18
  -2  -1  42 23373.0 963.699  31
  -2  -1  43 15834.8 741.453  18
  -2  -1  43 15535.2 760.872  31
  -2  -1  44 8033.02 526.902  31
  -2  -1  44 9124.86 545.056  18
  -2  -1  45 5913.98 418.140  18
  -2  -1  45 5539.26 417.440  31
  -2  -1  46 8373.83 482.658  31
  -2  -1  46 8600.78 471.684  18
  -2   1 -46 7169.47 477.579  30
  -2  -1  47 5676.97 371.754  31
  -2   1 -47 5775.10 404.824  30
  -2  -1  48 9613.24 442.338  31
  -2   1 -48 10418.7 504.736  30
  -2  -2 -47 18828.1 668.353  30
   2  -2  47 22649.6 733.781  24
  -2   2  46 18096.7 700.473  22
  -2  -2 -46 18516.6 727.342  30
   2  -2  46 16239.2 678.616  24
  -2   2  45 37573.2 1093.79  22
  -2   2  45 38685.6 1047.95  31
  -2  -2 -45 36880.1 1090.58  30
  -2   2  44 13091.7 697.566  22
  -2   2  44 12232.0 632.071  31
   2  -2  44 10711.6 637.665  24
  -2  -2 -44 12994.0 690.118  30
  -2  -2 -44 12194.9 598.593  25
  -2   2  43 23306.4 982.189  22
  -2   2  43 23951.2 924.724  31
  -2  -2 -43 21280.9 930.591  30
  -2  -2 -43 24125.5 903.524  25
   2  -2  43 22118.9 955.936  24
  -2   2  42 19506.6 937.818  22
   2  -2  42 20293.1 951.368  24
  -2  -2 -42 17787.7 889.045  30
  -2  -2 -42 18191.3 841.755  25
  -2   2  42 18324.7 849.462  31
  -2   2  41 31557.5 1157.13  31
  -2  -2 -41 34375.6 1280.87  30
  -2  -2 -41 31408.8 1168.17  25
   2  -2  41 30978.2 1220.86  24
  -2  -2 -40 13609.3 809.897  25
  -2  -2 -40 15441.6 896.935  30
  -2   2  40 14542.5 814.794  31
   2  -2  40 15365.2 894.429  24
  -2   2  40 12848.5 844.117  23
  -2   2  39 31880.7 1230.91  31
  -2  -2 -39 29060.8 1265.66  30
  -2  -2 -39 38315.4 1404.15  25
   2  -2  39 35085.3 1383.02  24
  -2   2  39 35108.3 1412.98  23
  -2  -2 -38 9589.82 755.393  30
  -2   2  38 9285.48 692.183  31
  -2  -2 -38 9116.75 719.781  25
   2  -2  38 10150.7 775.905  24
  -2   2  38 9773.49 782.517  23
  -2   2  37 25957.0 1169.29  31
  -2  -2 -37 21225.9 1145.66  30
  -2  -2 -37 22870.5 1164.90  25
   2  -2  37 24870.1 1214.60  24
  -2   2  37 25602.1 1272.69  23
  -2   2  36 2657.71 399.530  31
  -2  -2 -36 2242.26 395.085  30
  -2  -2 -36 2526.66 416.050  25
   2  -2  36 2708.46 431.916  24
  -2   2  36 1860.84 383.249  23
  -2   2  35 16269.9 964.729  31
  -2  -2 -35 15402.4 1013.47  30
  -2  -2 -35 16912.7 1054.83  25
  -2   2  35 16787.8 1067.14  23
  -2   2  34 11926.2 843.560  31
  -2  -2 -34 12409.7 928.469  30
  -2  -2 -34 13411.7 970.733  25
   2  -2  34 13662.8 959.174  24
  -2   2  34 10615.0 874.371  23
  -2   2  33 34440.0 1434.89  31
  -2  -2 -33 34125.7 1539.57  30
  -2  -2 -33 33426.6 1543.57  25
   2  -2  33 31851.9 1466.02  24
  -2   2  33 32681.3 1518.21  23
  -2  -2 -32 87711.4 2487.38  30
  -2   2  32 80843.7 2222.07  31
  -2  -2 -32 80290.8 2425.41  25
   2  -2  32 74588.0 2251.53  24
  -2   2  32 83258.1 2417.66  23
  -2  -2 -31 55433.1 1991.26   9
  -2  -2 -31 53004.9 1938.37  30
  -2  -2 -31 56536.7 2052.53  25
   2  -2  31 53270.3 1915.96  24
  -2   2  31 54029.7 1829.20  31
  -2   2  31 53558.9 1949.67  23
  -2  -2 -30 33784.3 1561.50   9
  -2   2  30 34120.7 1465.04  31
  -2  -2 -30 33346.5 1552.26  30
  -2  -2 -30 34472.6 1610.19  25
   2  -2  30 34762.0 1560.53  24
  -2   2  30 32730.4 1519.38  23
  -2  -2 -29 97631.4 2643.84   9
  -2  -2 -29 93919.2 2588.10  30
  -2   2  29 104928. 2542.72  31
  -2  -2 -29 106155. 2580.43  26
   2  -2  29 93290.9 2543.75  24
  -2   2  29 92214.3 2537.10  23
  -2  -2 -28 45243.6 1783.48   9
  -2   2  28 46594.5 1704.97  31
  -2  -2 -28 52008.3 1922.02  30
  -2  -2 -28 46978.3 1719.85  26
  -2   2  28 48093.3 1817.31  23
  -2   2  27 102055. 2731.81  14
  -2  -2 -27 103535. 2683.25   9
  -2   2  26 83192.3 2455.38  14
  -2  -2 -26 71230.3 2200.81   9
  -2  -2 -25 46927.7 1779.17   9
  -2   2  25 51179.5 1927.91  14
  -2  -2 -24 27141.8 1337.24   9
  -2   2  24 32074.8 1514.99  14
  -2  -2 -23 73692.9 2176.92   9
  -2   2  23 73248.8 2259.61  14
  -2  -2 -22 52124.0 1803.40   9
  -2   2  22 56260.4 1939.72  14
  -2  -2 -21 30979.0 1370.84   9
  -2   2  21 38921.6 1568.10  14
  -2  -2 -20 19723.6 1069.34   9
  -2   2  20 21922.5 1159.22  14
  -2  -2 -19 17614.8 988.440   9
  -2   2  19 14544.1 933.328  14
  -2  -2 -18 33125.4 1315.26   9
  -2   2  18 28910.5 1237.81  14
  -2  -2 -17 30309.4 1234.74   9
  -2   2  17 28834.5 1206.77  14
  -2  -2 -16 45033.0 1473.66   9
  -2  -2 -16 42728.6 1457.37  11
  -2   2  16 40925.2 1414.25  14
  -2  -2 -15 36704.0 1298.69   9
  -2  -2 -15 36646.1 1531.89  12
  -2  -2 -15 34048.7 1282.55  11
  -2  -2 -14 28528.3 1122.13   9
  -2  -2 -14 31366.1 1401.78  12
  -2  -2 -14 28328.6 1155.24  11
  -2   2  14 29007.7 1132.38  14
  -2  -2 -13 240999. 3873.10  12
  -2  -2 -13 235079. 3314.92  11
  -2   2  13 232934. 3083.83  14
  -2  -2 -12 53384.9 1440.48   9
  -2  -2 -12 49655.1 1751.51  12
  -2  -2 -12 51292.0 1528.89  11
  -2  -2 -11 70726.1 2068.01  12
  -2  -2 -11 84762.3 1758.25   9
  -2  -2 -11 79885.3 1878.97  11
  -2   2  11 67277.3 1532.21  14
  -2  -2 -10 220720. 3619.94  12
  -2   2  10 222887. 2741.54  14
  -2  -2  -9 205233. 2628.48   9
  -2   2   9 208147. 2579.70  14
  -2  -2  -8 217374. 2569.17   9
  -2  -2  -8 210389. 2968.81  11
  -2  -2  -7 124459. 2613.21  12
  -2  -2  -7 128466. 1904.85   9
  -2  -2  -6 319419. 2889.75   9
  -2  -2  -6 315512. 3534.12  11
  -2   2   5 248368. 2635.78  14
  -2  -2  -5 248844. 3144.59  11
  -2   2   4 44249.7 1087.79  14
  -2  -2  -4 45315.5 1342.24  11
  -2   2   3 140528. 2177.37   7
  -2  -2  -3 156246. 2430.34  11
  -2  -2  -2 76868.8 1684.79  11
  -2   2   2 70734.8 1527.81   7
  -2   2   1 20153.0 822.364  16
  -2  -2  -1 20162.7 872.712  11
  -2   2   1 17991.4 776.379   7
  -2   2   0 5866.65 448.018  16
  -2  -2   0 7147.37 528.549  11
  -2   2  -1 25393.0 934.064  16
  -2  -2   1 24630.3 940.032  11
  -2   2  -1 24739.5 900.090   7
  -2  -2   2 65557.9 1550.64  11
  -2   2  -2 64169.6 1442.19   7
  -2   2  -3 152938. 2348.49  16
  -2  -2   3 149642. 1903.39  15
  -2  -2   3 150160. 2310.26  11
  -2   2  -4 44334.1 1287.65  16
  -2  -2   4 45656.7 1297.60  11
  -2   2  -5 223329. 2928.99  16
  -2  -2   5 238429. 2974.49  11
  -2  -2   5 225288. 2394.91  15
  -2   2  -5 236366. 2765.86   7
  -2   2  -6 310162. 3508.11  16
  -2  -2   6 311184. 3419.51  11
  -2   2  -6 318825. 3231.10   7
  -2  -2   7 115790. 1795.57  15
  -2  -2   7 121981. 2146.99  11
  -2   2  -7 117296. 1982.57   7
  -2   2  -7 121621. 2241.19  16
  -2   2  -8 204302. 2612.85   7
  -2   2  -8 207443. 2989.44  16
  -2  -2   8 206019. 2432.30  15
  -2  -2   9 196388. 2791.27  11
  -2  -2   9 198376. 2446.28  15
  -2   2  -9 194132. 2544.99   7
  -2   2 -10 237902. 3335.98  16
  -2  -2  10 242496. 3136.07  11
  -2  -2  10 262204. 2869.63  15
  -2   2 -10 257984. 2952.34   7
  -2   2 -11 85288.7 2039.84  16
  -2  -2  11 80688.9 1834.04  11
  -2  -2  11 84872.4 1661.49  15
  -2   2 -11 82574.7 1677.25   7
  -2   2 -12 61714.8 2205.39  12
  -2  -2  12 61768.8 1607.14  11
  -2  -2  12 57088.9 1396.47  15
  -2   2 -12 59871.2 1445.48   7
  -2   2 -13 242076. 4268.89  12
  -2   2 -13 215774. 3351.59  16
  -2  -2  13 224129. 3106.95  11
  -2  -2  13 249124. 2990.19  15
  -2   2 -14 30514.2 1531.25  12
  -2   2 -14 28040.4 1233.85  16
  -2  -2  14 30176.3 1146.23  11
  -2  -2  14 29864.9 1065.12  15
  -2   2 -15 45831.9 1590.42  16
  -2  -2  15 50778.3 1474.75  11
  -2  -2  15 49338.8 1394.60  15
  -2   2 -16 47810.6 1844.53  12
  -2   2 -16 43663.2 1574.86  16
  -2  -2  16 45091.8 1408.25  11
  -2  -2  16 44799.9 1349.35  15
  -2   2 -17 26481.3 1360.00  12
  -2   2 -17 25273.3 1215.39  16
  -2  -2  17 26262.4 1066.91  11
  -2  -2  17 28996.4 1112.16  15
  -2   2 -18 28886.2 1308.98  16
  -2   2 -18 28276.2 1401.23  12
  -2  -2  18 30435.7 1177.11  15
  -2   2 -19 17353.3 1027.43  16
  -2   2 -19 19624.0 1148.34  12
  -2  -2  19 21151.7 998.473  15
  -2   2 -20 16519.1 1007.46  16
  -2  -2  20 17677.1 935.521  15
  -2   2 -21 35433.7 1467.80  12
  -2  -2  21 34737.0 1339.18  15
  -2   2 -22 52818.6 1787.34  12
  -2  -2  22 61161.7 1804.74  15
  -2   2 -23 71307.1 2035.46  12
  -2  -2  23 83422.7 2145.17  15
  -2   2 -24 28687.9 1255.92  12
  -2  -2  24 28771.1 1283.49  15
  -2  -2  25 50589.5 1722.10  15
  -2  -2  26 62627.7 1950.74  15
  -2  -2  27 89200.8 2347.16  15
  -2   2 -28 49231.6 1802.35  35
  -2  -2  28 44201.0 1689.96  29
  -2  -2  28 46240.2 1704.65  15
  -2  -2  29 120195. 2765.10  29
  -2  -2  29 118329. 2706.98  15
  -2  -2  30 34640.0 1480.34  29
  -2   2 -30 33305.9 1471.47  35
  -2  -2  30 32739.5 1428.02  15
  -2   2 -31 58063.3 1919.36  35
  -2  -2  31 62656.8 1967.38  29
  -2  -2  31 59172.4 1910.68  15
  -2  -2  32 87042.3 2287.53  29
  -2  -2  32 87184.4 2302.45  15
  -2  -2  33 35233.0 1435.58  29
  -2  -2  33 36227.6 1470.19  15
  -2   2 -33 33078.5 1430.88  35
  -2  -2  34 12579.1 850.424  29
  -2   2 -34 10910.4 817.197  35
  -2  -2  34 13465.2 891.240  15
  -2  -2  35 15073.2 911.799  29
  -2   2 -35 16017.8 962.967  35
  -2   2 -36 1759.14 347.909  35
  -2  -2  36 1646.44 329.648  18
  -2  -2  36 1932.17 343.955  29
  -2  -2  37 24448.9 1110.63  18
  -2  -2  37 26835.6 1147.25  29
  -2  -2  38 9523.73 680.379  18
  -2  -2  38 11551.0 739.597  29
  -2  -2  39 33418.8 1232.17  31
  -2  -2  39 32968.5 1206.47  18
  -2  -2  40 12882.1 729.923  18
  -2  -2  40 12363.0 725.099  31
  -2  -2  41 30211.2 1087.07  31
  -2  -2  41 27404.8 1006.78  18
  -2  -2  42 15897.4 734.525  18
  -2  -2  42 15380.2 749.520  31
  -2  -2  43 20173.9 781.685  18
  -2  -2  43 21201.9 828.772  31
  -2  -2  44 10761.8 548.948  18
  -2  -2  44 11142.4 572.781  31
  -2  -2  45 34771.5 908.971  18
  -2  -2  45 36628.1 957.981  31
  -2  -2  46 15088.1 557.987  18
  -2  -2  46 17745.2 613.072  31
  -2   3  44 20700.2 733.274  22
  -2  -3 -44 21484.6 754.897  30
   2  -3  44 20607.9 696.708  24
  -2   3  43 19304.7 770.679  22
  -2  -3 -43 18133.3 755.405  30
  -2   3  42 15352.3 738.404  22
  -2  -3 -42 14258.7 720.098  30
  -2  -3 -42 14593.0 640.808  25
   2  -3  42 14543.9 687.082  24
  -2   3  41 15101.9 780.614  22
  -2  -3 -41 14396.3 699.193  25
  -2  -3 -41 15184.6 789.049  30
   2  -3  41 13907.8 715.690  24
  -2   3  40 13646.6 785.790  22
  -2  -3 -40 11916.0 736.983  30
  -2  -3 -40 12525.9 698.378  25
  -2   3  39 14796.6 858.002  22
  -2  -3 -39 14121.1 839.449  30
  -2  -3 -39 13248.6 763.707  25
   2  -3  39 12715.9 752.071  24
  -2   3  38 10940.0 776.662  22
  -2  -3 -38 9678.89 734.402  30
  -2  -3 -38 11179.9 736.308  25
   2  -3  38 9967.29 693.171  24
  -2   3  37 10654.6 790.451  22
   2  -3  37 10043.3 719.842  24
  -2  -3 -37 10237.8 733.623  25
  -2  -3 -37 9682.13 759.292  30
  -2   3  36 13905.7 934.835  22
  -2  -3 -36 12479.6 886.633  30
  -2  -3 -36 13874.7 891.848  25
   2  -3  36 13811.2 877.020  24
  -2   3  35 14297.8 971.619  22
  -2   3  35 13574.5 875.898  31
  -2  -3 -35 13574.9 950.930  30
  -2  -3 -35 14059.5 928.704  25
   2  -3  35 13805.1 891.013  24
  -2   3  34 28225.5 1371.90  22
  -2   3  34 25336.0 1212.73  31
  -2  -3 -34 27593.1 1370.09  30
  -2  -3 -34 26150.4 1303.34  25
   2  -3  34 28608.3 1310.97  24
  -2   3  33 11903.7 923.855  22
  -2   3  33 11974.5 857.133  31
  -2  -3 -33 13110.4 976.400  30
  -2  -3 -33 12924.1 951.513  25
   2  -3  33 11614.2 863.471  24
  -2   3  32 10415.2 874.870  22
  -2   3  32 11817.3 870.952  31
  -2  -3 -32 11117.4 920.542  30
  -2  -3 -32 11283.0 909.910  25
   2  -3  32 13943.9 952.480  24
  -2   3  31 26398.9 1386.41  22
  -2   3  31 27508.1 1337.22  31
  -2  -3 -31 25857.6 1416.31  30
  -2  -3 -31 27457.5 1445.32  25
  -2   3  30 61027.1 2127.46  22
  -2   3  30 61817.8 2025.38  31
  -2  -3 -30 60162.3 2164.68  30
  -2  -3 -30 64824.6 2243.25  25
   2  -3  30 56279.6 1978.07  24
  -2   3  29 27819.8 1455.97  22
  -2  -3 -29 27764.5 1492.61  30
  -2   3  29 30003.0 1425.41  31
  -2  -3 -29 30496.3 1566.24  25
   2  -3  29 28874.7 1434.84  24
  -2   3  28 58864.5 2129.46  14
  -2   3  28 53201.7 1997.83  22
  -2  -3 -28 57111.0 2125.24  30
  -2   3  28 65426.4 2108.18  31
  -2  -3 -28 63531.5 2274.91  25
   2  -3  28 69417.7 2213.88  24
  -2   3  27 30813.4 1519.24  22
  -2  -3 -27 36074.0 1594.02   9
  -2   3  27 36769.2 1580.18  31
  -2  -3 -27 33038.9 1620.09  30
  -2  -3 -27 35456.4 1721.75  25
   2  -3  27 36241.2 1606.81  24
  -2   3  27 33870.7 1632.58  14
  -2   3  26 60806.7 2114.43  22
  -2  -3 -26 67290.5 2164.93   9
  -2   3  26 61684.2 2039.43  31
  -2  -3 -26 58041.7 2137.85  30
  -2  -3 -26 68031.2 2393.84  25
   2  -3  26 64286.4 2150.34  24
  -2   3  26 56426.4 2126.55  14
  -2   3  25 107701. 2777.19  22
  -2  -3 -25 97604.0 2606.99   9
  -2   3  25 84615.2 2366.82  31
  -2  -3 -25 90130.9 2646.11  30
  -2  -3 -25 84752.5 2654.97  25
  -2   3  25 106569. 2890.75  14
  -2   3  24 64042.6 2114.69  22
  -2  -3 -24 69836.9 2180.02   9
  -2   3  24 58655.0 1950.55  31
  -2  -3 -24 65859.3 2236.53  30
  -2  -3 -24 61500.4 2266.48  25
  -2   3  24 67047.7 2272.40  14
  -2   3  23 16612.1 1078.57  22
  -2  -3 -23 16268.5 1047.67   9
  -2  -3 -23 17141.5 1130.74  30
  -2  -3 -23 15490.3 1139.07  25
  -2   3  23 16460.9 1125.90  14
  -2  -3 -22 33730.8 1482.82   9
  -2   3  22 33354.1 1566.64  14
  -2  -3 -21 16952.1 1041.25   9
  -2   3  21 19420.3 1176.52  14
  -2  -3 -20 28468.6 1333.64   9
  -2   3  20 30318.8 1422.04  14
  -2  -3 -19 33613.1 1409.13   9
  -2  -3 -19 35685.1 1501.11  11
  -2   3  19 32798.0 1437.61  14
  -2  -3 -18 4072.24 530.113  11
  -2   3  18 4111.38 519.234  14
  -2  -3 -17 25977.9 1282.11  11
  -2   3  17 21221.8 1137.84  14
  -2   3  16 32805.0 1373.49  14
  -2  -3 -16 34945.9 1466.22  11
  -2   3  15 31132.6 1301.49  14
  -2  -3 -15 33141.6 1424.41  11
  -2   3  14 28029.5 1212.10  14
  -2  -3 -14 30831.7 1363.70  11
  -2   3  13 43385.2 1457.82  14
  -2  -3 -13 46114.1 1662.76  11
  -2   3  12 159099. 2679.88  14
  -2  -3 -12 154257. 2997.19  11
  -2   3  11 100566. 2116.44  14
  -2  -3 -11 108897. 2524.14  11
  -2   3  10 105361. 2132.90  14
  -2  -3 -10 99284.6 2371.56  11
  -2   3   9 129698. 2313.39  14
  -2  -3  -9 112259. 2492.43  11
  -2   3   8 95418.7 1995.20  14
  -2  -3  -8 110776. 2456.27  11
  -2   3   7 93605.7 1942.98  14
  -2  -3  -7 84031.8 2137.96  11
  -2   3   6 280505. 3346.36  14
  -2  -3  -6 243321. 3566.23  11
  -2  -3  -5 76084.1 1990.70  11
  -2   3   5 78161.7 1818.79   7
  -2   3   4 28329.8 1028.08  14
  -2  -3  -4 25751.2 1146.82  11
  -2   3   4 26530.5 1066.88   7
  -2  -3  -3 42112.5 1443.51  11
  -2   3   3 35903.5 1239.67   7
  -2  -3  -2 22108.8 1041.25  11
  -2   3   2 20131.7 929.793   7
  -2  -3  -1 21221.1 1015.05  11
  -2   3   1 21877.1 966.468   7
  -2  -3   0 11325.6 728.385  11
  -2   3   0 11856.5 713.685   7
  -2  -3   1 24223.7 1049.74  11
  -2   3  -1 20174.4 933.251   7
  -2  -3   2 22598.7 1023.65  11
  -2   3  -2 28024.3 1102.48   7
  -2  -3   3 44390.4 1407.61  11
  -2   3  -3 44130.6 1380.99   7
  -2  -3   4 28061.8 1113.48  11
  -2   3  -4 26442.6 1088.50   7
  -2  -3   5 67574.4 1538.83  15
  -2   3  -5 68711.0 1744.65   7
  -2  -3   6 228455. 3163.49  11
  -2   3  -6 222086. 3152.34   7
  -2  -3   7 85623.1 1770.11  15
  -2  -3   7 82126.3 1915.61  11
  -2  -3   8 99555.4 2103.98  11
  -2  -3   8 96009.5 1922.15  15
  -2   3  -9 111481. 2273.22   7
  -2  -3   9 112247. 2239.93  11
  -2  -3   9 106986. 2048.62  15
  -2  -3  10 99735.7 2123.29  11
  -2   3 -10 101941. 2195.21   7
  -2  -3  10 98193.9 2027.80  15
  -2   3 -11 108146. 2271.92   7
  -2  -3  11 101189. 2073.19  15
  -2  -3  12 166950. 2812.65  11
  -2   3 -12 163691. 2828.35   7
  -2  -3  12 166784. 2713.27  15
  -2  -3  13 43275.6 1440.35  11
  -2  -3  13 41707.1 1405.24  15
  -2   3 -13 46256.6 1554.16   7
  -2   3 -14 25202.2 1267.90  16
  -2  -3  14 24612.0 1095.64  15
  -2   3 -15 40040.6 1456.00   7
  -2  -3  15 36959.3 1365.32  15
  -2   3 -16 39511.6 1453.41   7
  -2  -3  16 36404.6 1382.66  15
  -2   3 -17 25790.1 1499.01  12
  -2  -3  17 27526.5 1221.15  15
  -2   3 -18 2496.46 481.518  12
  -2  -3  18 9254.22 733.882  15
  -2   3 -19 32216.1 1638.72  12
  -2  -3  19 30388.7 1337.11  15
  -2   3 -20 24600.8 1401.73  12
  -2  -3  20 24588.8 1215.10  15
  -2   3 -21 14303.9 1048.46  12
  -2  -3  21 13920.5 937.250  15
  -2   3 -22 33624.4 1592.87  12
  -2  -3  22 32934.2 1440.75  15
  -2  -3  23 16302.3 1030.92  19
  -2   3 -23 16793.1 1147.84  35
  -2   3 -23 14173.0 1007.07  12
  -2  -3  23 16133.5 1083.22  29
  -2  -3  23 16069.4 1033.14  15
  -2   3 -24 60971.2 2168.92  35
  -2   3 -24 55546.3 1931.64  12
  -2  -3  24 65816.2 2196.25  29
  -2  -3  24 71427.3 2189.53  15
  -2  -3  24 68792.4 2113.94  19
  -2  -3  25 96356.6 2511.44  19
  -2   3 -25 94534.1 2682.74  35
  -2  -3  25 97122.9 2559.39  15
  -2  -3  26 54565.8 1932.49  15
  -2   3 -26 57793.0 2085.73  35
  -2  -3  27 27162.1 1419.02  29
  -2   3 -27 32329.6 1549.64  35
  -2  -3  27 29561.2 1429.77  15
  -2   3 -28 59214.7 2063.00  35
  -2  -3  28 61737.5 2112.11  29
  -2  -3  28 60599.1 2037.58  15
  -2  -3  29 29052.5 1442.47  29
  -2   3 -29 31073.6 1486.91  35
  -2  -3  29 31342.4 1459.91  15
  -2   3 -30 57403.9 1981.42  35
  -2  -3  30 61873.6 2030.18  15
  -2   3 -31 25468.5 1292.54  35
  -2  -3  31 26306.9 1317.04  29
  -2   3 -32 11301.7 849.400  35
  -2  -3  32 10645.1 830.425  29
  -2  -3  32 10313.0 719.807  27
  -2  -3  33 11093.4 818.304  29
  -2   3 -33 11074.1 827.944  35
  -2   3 -34 24964.2 1190.04  35
  -2  -3  34 24186.3 1164.62  29
  -2  -3  35 15671.2 912.298  29
  -2   3 -35 13321.8 853.164  35
  -2  -3  36 13784.4 833.493  29
  -2   3 -36 12739.1 808.337  35
  -2   3 -37 11652.9 748.744  35
  -2  -3  37 11394.0 729.984  29
  -2   3 -38 10447.7 686.714  35
  -2  -3  38 10484.3 670.524  29
  -2   3 -39 12561.4 717.185  35
  -2  -3  39 12088.8 685.257  18
  -2  -3  39 12346.8 687.833  29
  -2  -3  40 10678.8 606.893  18
  -2  -3  40 10622.7 600.683  31
  -2  -3  41 11987.1 603.101  18
  -2  -3  41 13275.7 631.630  31
  -2  -3  42 13759.8 603.969  31
  -2  -3  42 13559.5 591.268  18
  -2  -3  43 16991.1 613.036  18
  -2  -3  43 17451.1 621.914  31
  -2  -3  44 17196.9 562.798  18
  -2   4  40 38513.1 1010.18  22
  -2  -4 -40 37093.2 991.488  30
  -2   4  39 15076.6 696.298  22
  -2  -4 -39 15961.3 717.346  30
   2  -4  39 15842.3 607.055  24
  -2   4  38 35296.3 1136.74  22
   2  -4  38 33994.9 957.147  24
  -2   4  37 15819.1 819.912  22
  -2  -4 -37 15946.7 819.094  30
  -2  -4 -37 17474.9 795.045  25
   2  -4  37 16118.3 713.699  24
  -2   4  36 34770.4 1265.66  22
  -2   4  36 35003.4 1045.51  21
  -2  -4 -36 35564.1 1283.74  30
  -2  -4 -36 36151.3 1218.20  25
   2  -4  36 36591.0 1128.70  24
  -2   4  35 14065.8 845.507  22
  -2   4  35 11875.1 649.341  21
  -2  -4 -35 13842.4 845.204  30
  -2  -4 -35 12375.6 764.541  25
   2  -4  35 13020.4 713.958  24
  -2   4  34 25913.4 1180.76  22
  -2   4  34 23747.6 955.417  21
  -2  -4 -34 22088.3 1117.88  30
  -2  -4 -34 27431.6 1195.09  25
   2  -4  34 24091.8 1014.98  24
  -2   4  33 13039.7 881.126  22
  -2   4  33 13682.9 761.309  21
  -2  -4 -33 12619.6 884.852  30
  -2  -4 -33 14754.1 925.894  25
   2  -4  33 14205.0 813.812  24
  -2   4  32 10617.1 816.573  22
  -2   4  32 10571.1 697.087  21
  -2  -4 -32 10767.8 841.538  30
  -2  -4 -32 12053.9 873.778  25
   2  -4  32 11448.9 757.899  24
  -2   4  31 16088.8 1014.19  22
  -2  -4 -31 13823.5 977.715  30
  -2  -4 -31 15313.1 1011.05  25
   2  -4  31 16169.5 926.491  24
  -2   4  30 10975.4 869.011  22
  -2  -4 -30 10818.4 898.164  30
  -2  -4 -30 13693.0 998.203  25
   2  -4  30 13646.4 880.309  24
  -2   4  29 12776.9 950.583  22
  -2  -4 -29 14157.1 1038.95  30
  -2  -4 -29 16608.5 1127.95  25
   2  -4  29 16705.8 993.234  24
  -2   4  28 16182.7 1077.92  22
  -2  -4 -28 15985.4 1127.04  30
  -2  -4 -28 17925.3 1205.03  25
   2  -4  28 18559.9 1079.15  24
  -2   4  27 44159.6 1773.30  22
  -2  -4 -27 44638.0 1932.23  25
  -2   4  26 10155.9 874.195  22
  -2  -4 -26 10821.7 948.609  30
  -2  -4 -26 11303.8 991.773  25
   2  -4  26 12142.7 907.890  24
  -2   4  25 2248.53 435.429  22
  -2  -4 -25 2568.87 491.028  30
  -2  -4 -25 2771.86 524.791  25
   2  -4  25 3204.16 489.775  24
  -2   4  24 47968.7 1875.45  22
  -2  -4 -24 46823.3 1960.68  30
  -2  -4 -24 41619.4 1925.49  25
  -2   4  23 40135.6 1709.48  22
  -2  -4 -23 42611.4 1859.30  30
  -2   4  23 39471.4 1725.93  14
  -2   4  22 26659.9 1397.01  22
  -2  -4 -22 24844.2 1408.33  30
  -2  -4 -22 21904.5 1414.58  25
  -2   4  22 25639.2 1389.10  14
   2  -4  21 13339.8 1045.29  13
  -2   4  21 11102.6 910.721  22
  -2  -4 -21 11688.9 964.589  30
  -2   4  21 14080.8 1026.98  14
   2  -4  20 48834.7 2034.42  13
  -2   4  20 32592.4 1522.21  22
  -2   4  20 40703.1 1550.34  21
  -2  -4 -20 46180.2 1878.59  30
  -2  -4 -20 33441.1 1733.52  25
  -2   4  20 35861.8 1598.45  14
   2  -4  19 53919.4 2143.38  13
  -2   4  19 44061.9 1752.06  22
  -2   4  19 44867.0 1624.87  21
  -2  -4 -19 57218.4 2054.96  30
  -2  -4 -19 41857.1 1929.16  25
  -2   4  19 49618.7 1842.78  14
  -2   4  18 98865.5 2587.36  22
  -2   4  18 118974. 2611.63  21
  -2  -4 -18 110305. 2795.25  30
  -2  -4 -18 108832. 3055.93  25
  -2  -4 -18 110686. 2876.58  11
  -2   4  18 104084. 2671.12  14
   2  -4  17 12667.8 1069.54  13
  -2   4  17 11487.6 893.145  22
  -2   4  17 10528.2 801.859  21
  -2  -4 -17 14367.9 1012.27  30
   2  -4  17 10357.0 898.241  32
  -2  -4 -17 9050.10 900.454  25
  -2  -4 -17 11576.2 935.994  11
  -2   4  17 11957.8 926.238  14
  -2   4  16 32279.7 1443.01  22
  -2   4  16 44455.7 1569.07  21
   2  -4  16 38846.7 1701.10  32
  -2  -4 -16 46210.9 1742.97  30
  -2  -4 -16 36790.4 1735.28  25
  -2  -4 -16 39350.5 1715.03  11
  -2   4  16 40067.1 1633.65  14
  -2   4  15 20539.8 1143.12  22
  -2   4  15 25734.3 1191.59  21
   2  -4  15 21204.2 1248.76  32
  -2  -4 -15 23953.8 1383.20  25
  -2  -4 -15 21686.9 1277.83  11
  -2   4  15 26122.2 1301.44  14
  -2   4  14 30874.9 1377.77  22
  -2   4  14 27969.8 1228.78  21
  -2  -4 -14 29554.9 1507.57  25
  -2  -4 -14 29429.4 1480.53  11
  -2   4  13 46261.8 1655.61  14
  -2  -4 -13 47517.0 1873.66  11
  -2   4  12 44458.4 1581.75  14
  -2  -4 -12 47233.4 1857.14  11
  -2   4  11 39233.0 1452.96  14
  -2  -4 -11 40099.0 1712.33  11
  -2   4  10 18140.2 992.919  14
  -2  -4 -10 16599.4 1099.92  11
  -2   4   9 56570.5 1717.22  14
  -2  -4  -9 63564.0 2103.43  11
  -2   4   8 11759.6 790.732  14
  -2  -4  -8 13041.6 953.658  11
  -2   4   7 16928.0 929.398  14
  -2  -4  -7 18819.3 1119.84  11
  -2   4   6 31682.2 1261.83  14
  -2  -4  -6 27478.8 1350.19  11
  -2   4   5 54757.3 1714.35   7
  -2  -4  -5 61390.3 1996.55  11
  -2   4   4 109195. 2342.57  14
  -2  -4  -4 104053. 2552.19  11
  -2   4   3 63081.9 1832.42  14
  -2  -4  -3 63980.0 1983.79  11
  -2   4   3 60871.3 1806.34   7
  -2   4   2 84451.2 2006.21  14
  -2  -4  -2 87345.6 2282.76  11
  -2   4   2 79665.0 2063.97   7
  -2  -4  -1 63469.8 1934.46  11
  -2   4   1 67195.5 1899.36   7
  -2  -4   0 227348. 3593.97  11
  -2   4   0 213074. 3384.07   7
  -2  -4   1 57816.9 1808.31  11
  -2   4  -1 68425.2 1943.70   7
  -2  -4   2 68040.4 1961.16  11
  -2   4  -2 85401.4 2168.52   7
  -2  -4   3 59133.9 1827.26  11
  -2   4  -3 65492.6 1912.41   7
  -2  -4   4 96027.9 2261.38  11
  -2   4  -4 84672.1 2185.11   7
  -2  -4   5 56459.0 1736.45  11
  -2   4  -5 60150.0 1849.93   7
  -2  -4   6 26833.9 1193.17  11
  -2   4  -6 26552.0 1246.84   7
  -2  -4   7 18154.2 991.346  11
  -2   4  -7 17294.9 1011.28   7
  -2  -4   8 13959.1 871.268  11
  -2   4  -8 13445.7 922.313   7
  -2  -4   9 68862.4 1906.15  11
  -2   4  -9 70008.6 2058.27   7
  -2  -4  10 21291.8 1103.76  15
  -2   4 -10 16524.7 1024.66   7
  -2  -4  11 44385.2 1499.80  15
  -2   4 -11 45156.7 1677.32   7
  -2   4 -12 49127.9 1747.26   7
  -2  -4  12 38961.2 1436.74  15
  -2   4 -13 50823.3 1784.58   7
  -2  -4  13 44215.3 1546.62  15
  -2   4 -14 31977.1 1673.35  35
  -2  -4  14 27801.5 1383.12  19
  -2  -4  14 31824.9 1401.29  17
  -2   4 -14 30969.9 1399.66   7
  -2   4 -15 22838.8 1420.63  35
  -2  -4  15 21301.5 1205.56  19
  -2  -4  15 23775.1 1223.30  17
  -2   4 -15 23702.6 1226.57   7
  -2  -4  15 23392.0 1158.12  15
  -2  -4  16 43215.6 1732.35  19
  -2   4 -16 40011.1 1879.14  35
  -2   4 -16 46840.6 1717.66   7
  -2  -4  16 43492.7 1591.30  15
  -2   4 -17 13775.5 1113.02  35
  -2   4 -17 12069.7 1096.87  12
  -2  -4  17 14479.6 967.950  17
  -2  -4  17 12297.6 931.432  19
  -2   4 -17 13560.7 936.291   7
  -2  -4  17 12105.8 895.580  15
  -2  -4  18 99388.3 2635.16  19
  -2   4 -18 96070.0 2911.02  35
  -2  -4  18 94947.7 2562.39  29
  -2   4 -18 99317.7 2487.94   7
  -2  -4  18 95958.0 2444.09  15
  -2   4 -19 40165.7 1875.41  35
  -2  -4  19 40270.2 1680.66  19
  -2  -4  19 42530.3 1696.99  17
  -2  -4  19 37941.1 1649.29  29
  -2  -4  19 41321.7 1619.97  15
  -2  -4  20 29642.6 1449.81  19
  -2   4 -20 30280.1 1618.37  35
  -2  -4  20 30050.9 1480.53  29
  -2  -4  20 28542.7 1359.22  15
  -2  -4  21 10963.6 886.135  19
  -2   4 -21 11763.0 1004.40  35
  -2  -4  21 11939.8 952.015  29
  -2  -4  21 10307.9 834.918  15
  -2   4 -22 28136.8 1531.69  35
  -2  -4  22 26520.5 1361.69  19
  -2  -4  22 26719.8 1418.70  29
  -2  -4  22 24467.5 1287.50  15
  -2   4 -23 40590.8 1813.20  35
  -2  -4  23 33517.6 1599.80  29
  -2   4 -24 51950.3 2019.92  35
  -2  -4  24 43066.0 1814.64  29
  -2  -4  25 3997.01 572.834  29
  -2   4 -25 3977.02 581.352  35
  -2   4 -26 10529.9 897.613  35
  -2  -4  26 10229.6 888.296  29
  -2  -4  27 43885.5 1799.48  29
  -2   4 -27 47034.4 1834.02  35
  -2  -4  28 20518.7 1211.03  29
  -2   4 -28 22878.5 1253.77  35
  -2  -4  29 13681.3 960.561  29
  -2   4 -29 11487.3 880.397  35
  -2   4 -30 12846.1 899.860  35
  -2  -4  30 13175.4 915.138  29
  -2  -4  31 14201.2 919.955  29
  -2   4 -31 15294.8 942.310  35
  -2   4 -32 10201.8 759.809  35
  -2  -4  32 10629.8 765.034  29
  -2  -4  32 8845.19 617.302  27
  -2   4 -33 12468.0 803.496  35
  -2  -4  33 13354.2 822.789  29
  -2  -4  33 11716.1 668.690  27
  -2   4 -34 24255.4 1058.72  35
  -2  -4  34 21400.6 992.870  29
  -2   4 -35 13005.6 748.464  35
  -2  -4  35 12846.3 731.286  29
  -2  -4  36 31576.8 1086.91  29
  -2   4 -36 29739.5 1067.50  35
  -2   4 -37 16069.4 747.135  35
  -2  -4  37 15955.2 719.496  18
  -2  -4  37 16711.4 748.025  29
  -2  -4  38 34346.0 978.137  18
  -2  -4  38 32405.6 973.839  29
  -2  -4  39 15170.3 605.267  18
  -2  -4  39 14356.2 566.870  31
  -2   5  34 15538.8 645.907  20
  -2   5  33 25982.0 774.158  21
  -2  -5 -33 26122.4 919.198  30
  -2   5  32 15247.0 652.186  21
  -2   5  32 16670.4 763.083  20
  -2  -5 -32 14863.2 741.620  30
  -2   5  31 15845.4 707.887  21
  -2  -5 -31 17791.5 860.323  30
  -2   5  31 17441.1 818.366  20
  -2   5  30 2082.59 287.824  21
  -2  -5 -30 1968.37 318.387  30
  -2  -5 -30 1987.53 305.423  17
  -2   5  29 2261.69 311.252  21
  -2  -5 -29 2082.58 340.074  30
  -2  -5 -29 1958.42 321.699  17
  -2   5  28 982.977 220.410  21
  -2  -5 -28 784.500 229.265  30
  -2  -5 -28 791.621 233.024  17
  -2   5  27 748.561 207.101  21
  -2  -5 -27 677.013 225.989  30
  -2  -5 -27 806.655 246.500  17
  -2   5  26 1903.16 323.427  21
  -2  -5 -26 1680.30 338.331  30
  -2  -5 -26 1777.98 352.184  17
  -2   5  25 15560.8 876.084  21
  -2  -5 -25 14634.5 959.835  30
  -2  -5 -25 15512.8 1012.51  17
  -2   5  24 6338.87 584.714  21
  -2  -5 -24 5532.09 608.784  30
  -2  -5 -24 5188.89 613.078  17
  -2   5  23 34994.1 1364.05  21
  -2  -5 -23 33202.9 1475.90  30
  -2  -5 -22 21338.8 1200.56  30
  -2  -5 -22 20001.6 1233.10  17
  -2   5  21 34049.0 1383.26  21
  -2  -5 -21 34453.2 1529.02  30
  -2   5  20 43363.8 1577.16  21
  -2  -5 -20 45777.1 1757.68  30
  -2  -5 -20 42613.0 1836.85  17
  -2   5  19 50319.3 1707.68  21
  -2  -5 -19 54510.3 1911.19  30
  -2   5  18 49443.8 1693.09  21
  -2  -5 -18 48438.4 1994.43  17
  -2   5  17 64256.5 1937.70  21
  -2  -5 -17 67499.6 2114.49  30
  -2  -5 -17 63880.4 2286.89  17
  -2   5  16 61910.7 1894.38  21
  -2  -5 -16 68202.8 2107.38  30
  -2   5  15 32919.3 1379.21  21
   2  -5  15 36035.0 1656.84  32
  -2  -5 -15 37226.6 1554.14  30
  -2  -5 -15 31578.6 1611.23  17
  -2   5  14 13872.0 928.272  21
  -2   5  14 11088.9 816.558  20
   2  -5  14 9882.79 880.997  32
  -2  -5 -14 12162.6 897.056  30
  -2  -5 -14 12103.2 1015.05  17
  -2   5  13 35356.6 1404.44  21
  -2   5  13 35112.2 1399.68  20
   2  -5  13 37195.7 1678.07  32
  -2  -5 -13 35065.3 1675.11  17
  -2   5  12 884.151 326.931  21
   2  -5  12 776.586 320.138  32
  -2  -5 -12 1517.65 513.708  17
  -2   5  11 7347.04 635.740  21
   2  -5  11 7117.87 726.107  32
  -2  -5 -11 7154.28 753.757  17
  -2   5  11 5521.19 583.157  14
  -2   5  10 6492.51 608.398  21
   2  -5  10 7567.61 750.115  32
  -2  -5 -10 6610.79 722.961  17
  -2   5  10 6971.92 655.359  14
  -2   5   9 1286.66 290.073  14
  -2   5   9 2578.85 431.462  21
   2  -5   9 1761.97 385.066  32
  -2  -5  -9 2039.89 428.028  17
  -2   5   8 6494.26 597.687  21
  -2  -5  -8 6340.08 690.593  17
   2  -5   8 7019.60 710.241  32
  -2   5   8 7202.52 673.597  14
  -2   5   7 27296.3 1189.25  21
   2  -5   7 28010.7 1401.09  32
  -2  -5  -7 25868.3 1362.87  17
  -2   5   7 26193.2 1228.29  14
   2  -5   6 3678.46 528.420  32
  -2  -5  -6 4573.81 678.423  17
  -2   5   6 4971.99 562.944  14
  -2   5   5 41457.3 1455.97  21
  -2  -5  -5 46625.2 1794.59  17
  -2   5   5 44598.3 1585.29  14
  -2  -5  -4 18195.9 1173.73  17
   2  -5   4 19216.8 1152.22  32
  -2   5   4 19172.5 1048.49  14
  -2   5   3 35674.9 1344.92  21
  -2  -5  -3 39727.5 1687.94  17
  -2   5   2 66170.4 1837.59  21
  -2  -5  -2 64150.7 2079.08  17
  -2   5   2 61216.8 1867.25  14
  -2   5   1 52695.1 1621.85  21
  -2  -5  -1 50575.6 1854.57  17
  -2   5   0 27860.6 1192.73  21
  -2  -5   0 31199.1 1493.49  17
  -2   5   0 31282.6 1346.63  14
  -2   5  -1 73417.9 1952.49  21
  -2  -5   1 57505.4 1963.19  17
  -2  -5   2 66862.5 2107.92  17
  -2   5  -2 74159.5 2042.76  14
  -2  -5   3 42763.9 1713.61  17
  -2   5  -3 47343.1 1653.33  14
  -2   5  -4 9893.89 738.468  21
  -2  -5   4 13106.8 945.549  17
  -2   5  -5 41694.7 1471.55  21
  -2  -5   5 51335.0 1846.55  17
  -2   5  -6 3381.50 466.424  21
  -2  -5   6 3206.29 498.131  17
  -2  -5   7 29626.5 1408.16  17
  -2  -5   7 30597.9 1583.89  19
  -2  -5   8 5980.37 649.089  17
  -2  -5   8 6037.57 719.685  19
  -2  -5   9 1354.85 364.692  19
  -2  -5   9 1921.30 384.927  17
  -2   5  -9 1858.45 342.066  28
  -2  -5  10 7331.70 784.115  19
  -2  -5  10 7926.61 745.629  17
  -2   5 -10 7822.68 647.001  28
  -2  -5  11 6511.08 732.117  19
  -2  -5  11 6918.08 691.121  17
  -2  -5  12 839.955 304.514  19
  -2   5 -12 567.990 309.224  35
  -2  -5  12 558.353 269.807  17
  -2  -5  13 34119.7 1633.31  19
  -2  -5  13 34606.5 1546.00  17
  -2   5 -13 34311.4 1760.37  35
  -2   5 -14 9921.60 970.104  35
  -2  -5  14 10720.4 922.632  19
  -2  -5  14 10641.4 867.107  17
  -2  -5  15 36106.1 1662.31  19
  -2   5 -15 37783.6 1819.15  35
  -2  -5  15 35695.6 1549.35  17
  -2   5 -16 54624.2 2176.26  35
  -2  -5  16 60673.5 2022.43  17
  -2  -5  16 59993.8 2027.62  29
  -2   5 -17 67862.0 2381.26  35
  -2  -5  17 62128.2 2071.96  29
  -2   5 -18 54217.4 2107.20  35
  -2  -5  18 43591.6 1745.66  29
  -2  -5  19 49514.7 1867.15  29
  -2   5 -19 55750.0 2106.83  35
  -2   5 -20 47020.3 1904.22  35
  -2  -5  20 43996.0 1761.77  29
  -2   5 -21 34724.3 1596.08  35
  -2  -5  21 32814.1 1516.23  29
  -2   5 -22 26431.8 1364.41  35
  -2  -5  22 25255.7 1319.42  29
  -2   5 -23 37172.8 1581.02  35
  -2  -5  23 33502.5 1496.03  29
  -2   5 -24 6605.19 670.868  35
  -2  -5  24 5124.68 595.867  29
  -2   5 -25 15963.8 990.414  35
  -2  -5  25 14875.7 962.133  29
  -2  -5  26 1455.33 331.978  29
  -2   5 -26 2138.89 385.707  35
  -2   5 -27 799.849 247.834  35
  -2  -5  27 619.399 212.958  29
  -2   5 -28 787.595 234.503  35
  -2  -5  28 534.402 206.832  29
  -2   5 -29 2053.54 327.272  35
  -2  -5  29 1538.37 278.985  29
  -2   5 -30 2269.99 320.676  35
  -2  -5  30 2014.64 309.846  29
  -2  -5  30 1758.96 261.318  27
  -2   5 -31 17262.7 799.520  35
  -2  -5  31 17899.0 823.371  29
  -2   5 -32 14004.4 680.705  35
  -2  -5  32 14206.8 692.809  29
  -2  -5  32 12282.3 558.646  27
  -2  -5  33 28675.9 909.457  29
  -2   5 -33 27373.5 883.766  35
  -2  -5  34 17461.9 657.808  29
  -2   5 -34 15250.8 617.421  35
  -2   6  24 7430.22 463.205  21
  -2   6  23 13697.5 654.297  21
  -2  -6 -23 11749.1 604.037  32
  -2   6  22 10297.9 593.443  21
  -2  -6 -22 11635.6 686.566  17
  -2   6  21 12658.3 676.675  21
  -2  -6 -21 10940.0 627.732  32
  -2  -6 -21 13099.7 766.386  17
  -2   6  20 14975.3 757.520  21
  -2  -6 -20 13977.0 728.101  32
  -2   6  19 13529.1 737.494  21
  -2  -6 -19 11804.1 687.610  32
  -2  -6 -19 13330.4 849.412  17
  -2   6  18 19842.4 910.736  21
  -2  -6 -18 20366.5 912.672  32
  -2  -6 -18 19320.5 1052.49  17
  -2   6  17 11587.5 719.303  21
  -2  -6 -17 10760.0 677.703  32
  -2  -6 -17 10701.7 815.389  17
  -2   6  16 25524.8 1067.74  21
  -2  -6 -16 23592.8 1225.54  17
  -2   6  15 24792.4 1067.72  21
  -2  -6 -15 23681.6 1018.32  32
  -2  -6 -15 22063.7 1206.97  17
  -2  -6 -14 24341.0 1041.22  32
  -2  -6 -14 22410.5 1232.37  17
  -2   6  13 20886.3 1001.33  21
  -2  -6 -13 19573.0 1168.37  17
  -2  -6 -13 19371.7 936.149  32
  -2   6  12 5144.97 564.577  21
  -2  -6 -12 3912.77 588.155  17
  -2   6  11 28762.7 1171.05  21
  -2  -6 -11 35892.9 1596.34  17
   2  -6  10 6823.81 712.745  32
  -2  -6 -10 6646.03 731.282  17
  -2   6   9 9468.85 695.912  21
   2  -6   9 12047.7 892.182  32
  -2  -6  -9 12060.2 946.865  17
   2  -6   8 3885.84 602.892  32
  -2  -6  -8 4325.10 607.533  17
  -2   6   7 13175.1 810.203  21
   2  -6   7 15870.7 1025.00  32
  -2  -6  -7 13993.1 1013.66  17
   2  -6   6 10780.0 856.534  32
  -2  -6  -6 11956.0 975.658  17
  -2   6   5 42505.8 1452.23  21
   2  -6   5 40219.5 1620.63  32
  -2  -6  -5 38843.8 1685.01  17
   2  -6   4 32843.0 1483.08  32
  -2  -6  -4 30834.6 1507.31  17
  -2   6   3 29819.4 1228.80  21
   2  -6   3 28464.7 1366.76  32
   2  -6   2 22462.7 1212.60  32
  -2  -6  -2 22610.9 1285.61  17
  -2  -6  -1 35087.3 1585.76  17
   2  -6   1 37692.0 1552.81  32
  -2   6   0 36147.8 1388.64  21
  -2  -6   0 37962.3 1642.03  17
  -2   6  -1 27466.7 1189.25  21
  -2  -6   1 36243.1 1599.57  17
  -2  -6   2 19727.7 1196.97  17
  -2  -6   3 22011.6 1263.53  17
  -2   6  -3 20530.4 1003.43  28
  -2  -6   4 29550.5 1474.26  17
  -2   6  -4 23261.4 1056.85  28
  -2  -6   5 35187.0 1549.07  17
  -2  -6   6 10466.6 867.727  17
  -2  -6   7 12765.0 936.770  17
  -2  -6   8 3271.04 499.657  17
  -2  -6   9 10361.4 837.309  17
  -2  -6  10 6650.50 683.144  17
  -2   6 -11 37198.3 1593.08  35
  -2   6 -12 4825.41 599.902  35
  -2  -6  12 6549.67 734.824  29
  -2   6 -13 23535.8 1235.24  35
  -2  -6  13 20195.2 1140.35  29
  -2  -6  14 20707.6 1110.94  29
  -2   6 -14 24012.8 1226.34  35
  -2   6 -15 27939.6 1286.90  35
  -2  -6  15 23765.5 1173.49  29
  -2   6 -16 30188.5 1306.69  35
  -2  -6  16 26966.2 1245.28  29
  -2  -6  17 13545.6 886.730  29
  -2   6 -17 12710.6 833.854  35
  -2   6 -18 22582.9 1067.12  35
  -2  -6  18 19539.6 1036.02  29
  -2   6 -19 14117.5 831.386  35
  -2  -6  19 12704.4 832.869  29
  -2   6 -20 16849.4 869.342  35
  -2  -6  20 14577.1 861.020  29
  -2  -6  21 11632.0 751.906  29
  -2   6 -21 15104.4 792.244  35
  -2   6 -22 11711.8 672.389  35
  -2  -6  22 10237.9 677.218  29
  -2  -6  23 14043.3 758.082  29
  -2   6 -23 16149.1 749.083  35
  -2   6 -24 7257.16 477.392  35
  -2  -6  24 6627.14 495.159  29
  -2  -6  25 13323.0 651.920  29
  -3   0   0 924.469 244.977  12
  -3   0   0 661.088 278.372  11
  -3   0   1 1422.54 293.806  12
  -3   0  -1 1194.86 306.327  12
  -3   0   1 1680.17 240.256  16
  -3   0   1 2312.82 411.886  11
  -3   0  -1 1493.66 351.405  11
  -3   0   2 4715.70 489.246  12
  -3   0   2 6480.18 667.592  11
  -3   0   2 5478.41 435.603  16
  -3   0  -2 6443.47 702.735  11
  -3   0  -2 6737.97 673.429  12
  -3   0   3 160795. 2643.37  12
  -3   0  -3 155090. 3109.82  12
  -3   0   3 157070. 3150.34  11
  -3   0   3 155859. 2173.64  16
  -3   0  -3 157931. 3162.45  11
  -3   0   4 93756.0 2440.66  11
  -3   0  -4 94648.2 2443.69  11
  -3   0  -4 87926.4 2378.52  12
  -3   0   5 81260.9 2278.94  11
  -3   0  -5 79658.5 2264.92  11
  -3   0  -5 76707.1 2277.66  12
  -3   0   6 313962. 4428.05  11
  -3   0  -6 314368. 4423.60  11
  -3   0  -7 202807. 3768.24  12
  -3   0   7 222611. 3734.12  11
  -3   0  -8 225351. 4001.23  12
  -3   0   8 228976. 3763.63  11
  -3   0  -9 24710.9 1360.61  12
  -3   0   9 24449.2 1248.67  11
  -3   0 -10 132357. 3089.65  12
  -3   0  10 137201. 2884.62  11
  -3   0 -11 44217.4 1809.36  12
  -3   0  11 42669.9 1624.63  11
  -3   0 -12 224672. 4035.51  12
  -3   0  12 219936. 3661.12  11
  -3   0 -13 51827.3 1929.43  12
  -3   0  13 46674.8 1696.56  11
  -3   0 -14 128529. 3016.62  12
  -3   0  14 111799. 2605.58  11
  -3   0 -15 65997.5 2158.15  12
  -3   0  15 62802.6 1956.02  11
  -3   0 -16 72600.9 2245.05  12
  -3   0  16 63715.4 1938.80  11
  -3   0 -17 4007.77 540.520  12
  -3   0  17 4041.35 491.634  11
  -3   0 -18 20060.1 1165.38  12
  -3   0  18 18119.6 1016.95  11
  -3   0 -19 25999.9 1318.85  12
  -3   0  19 21953.0 1113.19  11
  -3   0 -20 36572.3 1540.97  12
  -3   0  20 30939.0 1301.83  11
  -3   0 -21 1665.15 367.524  12
  -3   0  21 1779.86 343.901  11
  -3   0 -22 154900. 3115.90  12
  -3   0  22 132371. 2652.73  11
  -3   0 -23 8740.93 761.204  12
  -3   0  23 8010.44 660.985  11
  -3   0 -24 217570. 3636.16  12
  -3   0  24 188676. 3114.76  11
  -3   0  25 45359.9 1614.01  31
  -3   0  25 45214.6 1626.58  27
  -3   0 -25 43205.1 1680.86  26
  -3   0 -25 43055.6 1614.71  12
  -3   0 -26 110745. 2531.46  12
  -3   0  26 96007.3 2159.44  11
  -3   0  26 120685. 2618.80  31
  -3   0  26 111815. 2513.19  27
  -3   0 -26 98352.6 2541.42  26
  -3   0 -27 28775.1 1275.31  12
  -3   0  27 30460.7 1320.56  31
  -3   0 -27 26741.9 1334.18  26
  -3   0  28 17394.4 992.321  31
  -3   0  28 17007.6 961.237  27
  -3   0 -28 15888.9 1029.91  26
  -3   0  29 3432.69 459.927  31
  -3   0  29 2593.18 388.096  27
  -3   0 -29 2673.90 446.355  26
  -3   0  30 53224.8 1718.88  31
  -3   0  30 50207.4 1598.05  27
  -3   0 -30 48179.7 1766.94  26
  -3   0  31 41803.7 1499.82  31
  -3   0 -31 41912.7 1634.80  26
  -3   0  32 49024.8 1605.72  31
  -3   0 -32 49419.4 1750.36  26
  -3   0  33 37669.1 1389.41  31
  -3   0 -33 40449.6 1554.20  26
  -3   0  34 14581.6 846.283  31
  -3   0 -34 14830.6 928.847  26
  -3   0  35 7237.97 587.419  31
  -3   0 -35 7321.78 646.006  26
  -3   0  36 1913.79 306.052  31
  -3   0 -36 1925.69 315.172  30
  -3   0 -36 1950.16 338.274  26
  -3   0  37 6177.74 515.477  31
  -3   0 -37 7013.72 566.378  30
  -3   0 -37 6118.69 553.885  26
  -3   0 -38 10496.9 664.768  30
  -3   0  38 9477.03 616.580  31
  -3   0  39 404.439 155.562  31
  -3   0 -39 508.081 169.937  30
  -3   0  40 8570.10 546.168  31
  -3   0 -40 8404.95 555.074  30
  -3   0  41 1887.06 261.082  31
  -3   0 -41 2053.73 273.351  30
  -3   0  42 21553.3 785.202  31
  -3   0 -42 21477.4 800.557  30
  -3   0 -43 18805.8 699.902  30
  -3   0  43 18475.5 694.049  31
  -3   0 -43 19441.3 778.628  25
  -3   0  44 13945.2 563.652  31
  -3   0 -44 12874.5 538.965  30
  -3   0  45 19400.2 614.261  31
  -3   0 -45 21608.2 697.442  25
  -3  -1 -44 17630.7 660.633  25
   3  -1  44 18997.8 650.088  24
  -3   1  43 44838.9 1095.12  34
  -3   1  43 42550.4 1019.48  31
  -3  -1 -43 42835.6 1030.94  30
  -3  -1 -43 42347.7 1106.11  25
   3  -1  43 45274.8 1092.20  24
  -3   1  42 10990.3 558.028  31
  -3  -1 -42 10602.2 557.692  30
  -3  -1 -42 11514.5 622.405  25
   3  -1  42 11787.5 607.842  24
  -3   1  41 20583.1 794.545  31
  -3  -1 -41 23745.7 874.980  30
  -3  -1 -41 22821.3 925.287  25
   3  -1  41 21504.0 865.576  24
  -3   1  40 17222.6 760.579  31
  -3  -1 -40 17065.8 781.456  30
  -3  -1 -40 15971.7 817.842  25
   3  -1  40 18009.9 834.466  24
  -3   1  39 25279.7 958.094  31
  -3  -1 -39 24695.1 984.093  30
  -3  -1 -39 26400.0 1099.24  25
   3  -1  39 27887.5 1082.74  24
  -3   1  38 28774.5 1054.49  31
  -3  -1 -38 30736.4 1135.59  30
  -3  -1 -38 30091.7 1220.99  25
   3  -1  38 32470.6 1204.77  24
  -3   1  37 12736.4 733.970  31
  -3  -1 -37 13382.8 778.708  30
   3  -1  37 14610.9 844.391  24
  -3   1  36 44332.2 1391.19  31
  -3  -1 -36 45565.9 1467.57  30
   3  -1  36 43195.4 1487.67  24
  -3   1  35 10550.0 702.052  31
  -3  -1 -35 10879.5 739.212  30
  -3  -1 -35 10244.4 757.506  26
   3  -1  35 9734.22 734.843  24
  -3   1  34 7389.61 609.146  31
  -3  -1 -34 7430.18 626.924  30
  -3  -1 -34 7064.65 646.312  26
   3  -1  34 7164.26 646.314  24
  -3   1  33 16994.9 922.495  31
  -3  -1 -33 16695.8 998.011  26
   3  -1  33 16875.3 999.885  24
  -3   1  32 20194.4 1025.06  31
  -3  -1 -32 21460.5 1153.68  26
   3  -1  32 23153.7 1186.21  24
  -3   1  31 86075.5 2126.84  31
   3  -1  31 89365.9 2350.40  24
  -3   1  30 17820.7 986.310  31
  -3  -1 -30 15426.5 1013.05  26
   3  -1  30 16603.9 1048.14  24
  -3   1  29 78976.4 2067.09  31
   3  -1  29 82733.1 2308.18  24
  -3   1  28 43415.3 1547.09  31
   3  -1  28 43715.8 1696.10  24
  -3  -1 -27 76225.7 2351.70   9
  -3   1  27 84564.3 2158.83  31
  -3  -1 -27 76847.7 2295.80  26
   3  -1  27 82805.7 2341.07  24
  -3  -1 -26 36954.5 1492.75  12
  -3  -1 -26 34325.3 1584.11   9
  -3  -1 -26 34525.8 1543.31  26
   3  -1  26 36713.1 1569.90  24
  -3  -1 -25 86455.3 2319.10  12
  -3  -1 -25 75212.6 2336.04   9
  -3   1  25 88588.5 2277.78  27
  -3  -1 -25 74974.8 2266.43  26
   3  -1  25 88832.2 2425.17  24
  -3  -1 -24 46115.5 1707.21  12
  -3  -1 -24 43195.1 1760.34   9
  -3   1  24 46879.7 1676.58  27
  -3  -1 -24 44366.1 1745.52  26
   3  -1  24 47536.1 1767.17  24
  -3  -1 -23 14042.2 949.783  12
  -3  -1 -23 11258.8 903.511   9
  -3   1  23 11866.5 818.128  11
  -3  -1 -22 35417.7 1524.25  12
  -3  -1 -22 32317.3 1491.92   9
  -3   1  22 33230.7 1368.76  11
  -3  -1 -21 9462.36 807.909  12
  -3  -1 -21 9489.30 814.872   9
  -3   1  21 8986.38 738.423  11
  -3  -1 -20 60884.1 2050.63  12
  -3   1  20 57322.9 1820.83  11
  -3  -1 -20 55369.9 1901.94   9
  -3  -1 -19 30534.5 1457.92  12
  -3  -1 -19 28630.8 1353.53   9
  -3   1  19 26516.5 1248.00  11
  -3  -1 -18 85189.8 2484.48  12
  -3   1  18 83332.9 2217.40  11
  -3  -1 -18 83823.3 2280.44   9
  -3  -1 -17 21373.5 1257.66  12
  -3  -1 -17 22277.2 1166.20   9
  -3   1  17 20399.0 1117.16  11
  -3  -1 -16 21853.9 1277.93  12
  -3   1  16 21478.7 1155.30  11
  -3  -1 -15 31422.3 1557.66  12
  -3   1  15 31074.5 1393.64  11
  -3  -1 -14 61803.1 2193.71  12
  -3   1  14 61715.4 1989.03  11
  -3  -1 -13 94935.3 2718.00  12
  -3   1  13 97657.1 2513.85  11
  -3  -1 -12 24796.2 1399.25  12
  -3   1  12 24197.1 1271.55  11
  -3  -1 -11 190410. 3825.70  12
  -3   1  11 215302. 3761.22  11
  -3  -1 -10 72883.9 2366.69  12
  -3   1  10 87224.2 2420.81  11
  -3   1   9 39466.1 1634.29  11
  -3  -1  -9 37271.4 1557.45  11
  -3  -1  -8 32208.3 1550.28  12
  -3  -1  -8 35529.4 1510.89  11
  -3   1   7 130642. 2997.93  11
  -3  -1  -7 133281. 2920.03  11
  -3  -1  -6 97841.1 2622.33  12
  -3   1   6 105618. 2710.32  11
  -3   1   6 94589.4 1790.76  16
  -3  -1  -6 102975. 2587.58  11
  -3  -1  -5 131700. 2967.78  12
  -3   1   5 125054. 2075.15  16
  -3  -1  -5 133767. 2923.94  11
  -3  -1  -4 36058.0 1523.99  12
  -3   1   4 37675.8 1652.46  11
  -3  -1  -4 36993.0 1554.31  11
  -3  -1  -3 47484.2 1686.34  12
  -3   1   3 49724.5 1632.21  12
  -3   1   3 53044.9 1928.25  11
  -3   1   3 46594.4 1298.33  16
  -3  -1  -3 49113.7 1783.53  11
  -3  -1  -2 64311.9 1931.16  12
  -3   1   2 66024.6 1938.08  12
  -3   1   2 69901.5 2205.50  11
  -3  -1  -2 65596.2 2042.45  11
  -3  -1  -1 113948. 2482.32  12
  -3   1   1 113323. 2630.34  12
  -3   1   1 115208. 2812.24  11
  -3  -1  -1 109862. 2644.37  11
  -3  -1   0 276327. 3704.57  12
  -3   1   0 270248. 4139.98  12
  -3   1   0 283782. 4346.37  11
  -3   1   0 262092. 3202.16  16
  -3  -1   0 269863. 4121.37  11
  -3  -1   1 109610. 2273.03  12
  -3   1  -1 107203. 2673.73  12
  -3   1  -1 110019. 2692.20  11
  -3   1  -1 107953. 2084.96  16
  -3  -1   1 105120. 2572.52  11
  -3  -1   2 65218.1 1708.74  12
  -3   1  -2 64051.4 2099.13  12
  -3   1  -2 66217.1 2061.66  11
  -3   1  -2 62323.5 1626.83  16
  -3  -1   2 61904.4 1972.45  11
  -3  -1   3 49535.6 1443.05  12
  -3   1  -3 46738.3 1817.64  12
  -3   1  -3 46943.1 1427.37  16
  -3  -1   3 45625.5 1695.63  11
  -3   1  -4 25565.5 1378.45  12
  -3   1  -4 25956.2 1090.07  16
  -3  -1   4 26687.0 1307.48  11
  -3   1  -5 119093. 2961.97  12
  -3  -1   5 119840. 2722.10  11
  -3   1  -6 94951.8 2665.18  12
  -3  -1   6 94986.5 2431.52  11
  -3   1  -7 115874. 2958.89  12
  -3  -1   7 111825. 2594.43  11
  -3   1  -8 40301.2 1757.86  12
  -3   1  -8 39277.6 1429.62  16
  -3  -1   8 36576.6 1485.65  11
  -3   1  -9 44124.3 1842.77  12
  -3  -1   9 41018.7 1567.17  11
  -3   1 -10 84122.2 2536.37  12
  -3  -1  10 77721.7 2144.73  11
  -3   1 -11 218786. 4062.24  12
  -3  -1  11 187124. 3304.74  11
  -3  -1  12 24888.5 1209.60  11
  -3   1 -12 29973.4 1519.08  12
  -3   1 -13 89960.8 2590.25  12
  -3  -1  13 82537.0 2178.74  11
  -3  -1  14 53062.0 1743.57  11
  -3   1 -14 71100.4 2297.47  12
  -3   1 -15 38046.3 1676.16  12
  -3  -1  15 30287.4 1318.90  11
  -3   1 -16 21690.9 1268.01  12
  -3  -1  16 20889.2 1087.15  11
  -3  -1  17 19696.5 1054.40  11
  -3   1 -17 22136.0 1260.24  12
  -3   1 -18 86995.6 2459.69  12
  -3  -1  18 79418.9 2108.86  11
  -3   1 -19 30909.0 1452.32  12
  -3  -1  19 25620.1 1206.18  11
  -3   1 -20 59446.6 2006.09  12
  -3  -1  20 55360.1 1767.68  11
  -3   1 -21 13057.6 920.142  12
  -3  -1  21 12419.3 839.873  11
  -3   1 -22 34010.3 1449.35  12
  -3  -1  22 29922.9 1276.17  11
  -3   1 -23 9894.91 784.843  12
  -3  -1  23 10840.8 755.442  11
  -3   1 -24 48705.3 1712.79  12
  -3  -1  24 50295.6 1726.41  27
  -3   1 -24 44439.1 1652.55  26
  -3   1 -25 75937.3 2084.94  12
  -3  -1  25 81424.9 2180.88  27
  -3   1 -25 75038.1 2160.27  26
  -3   1 -26 35912.4 1417.44  12
  -3  -1  26 37454.0 1476.15  27
  -3   1 -26 35654.5 1509.03  26
  -3  -1  27 90253.1 2270.65  27
  -3   1 -27 89827.6 2387.11  26
  -3  -1  28 41916.4 1518.29  27
  -3   1 -28 40814.2 1615.95  26
  -3  -1  29 78919.1 2047.21  27
  -3   1 -29 76881.9 2204.96  26
  -3  -1  30 18456.0 984.580  27
  -3   1 -30 19272.3 1106.60  26
  -3  -1  31 85121.4 2043.40  27
  -3   1 -31 84867.4 2254.94  26
  -3  -1  32 16998.0 958.191  31
  -3  -1  32 19136.0 949.110  27
  -3   1 -32 19875.2 1076.41  26
  -3  -1  33 14799.1 872.555  31
  -3  -1  33 16333.1 852.352  27
  -3  -1  34 7687.11 617.590  31
  -3  -1  35 12199.6 760.411  31
  -3  -1  36 44632.5 1404.21  31
  -3  -1  37 13580.7 753.774  31
  -3  -1  38 28668.8 1052.88  31
  -3  -1  39 25995.8 969.641  31
  -3  -1  40 14195.8 689.590  31
  -3  -1  41 18912.8 755.817  31
  -3   1 -41 20701.2 797.954  30
  -3  -1  42 11986.2 572.616  31
  -3   1 -42 10803.5 551.356  30
  -3  -1  43 40406.6 983.741  31
  -3   1 -43 40699.3 980.023  30
  -3  -1  44 18437.4 623.416  31
   3  -2  43 20080.6 678.499  24
  -3  -2 -42 2649.40 276.968  25
   3  -2  42 3346.79 317.339  24
  -3  -2 -41 19935.9 730.227  30
  -3  -2 -41 19804.7 783.088  25
   3  -2  41 20010.9 792.802  24
  -3   2  40 7793.05 477.942  22
  -3   2  40 7540.15 470.623  31
  -3  -2 -40 7901.45 504.250  30
  -3  -2 -40 8034.99 544.183  25
   3  -2  40 7273.05 517.116  24
  -3   2  39 38293.7 1107.77  31
  -3  -2 -39 37522.9 1141.55  30
  -3  -2 -39 41786.7 1288.27  25
   3  -2  39 38881.6 1234.99  24
  -3   2  38 45686.7 1299.88  22
  -3   2  38 41659.0 1215.22  31
  -3  -2 -38 43584.2 1290.84  30
  -3  -2 -38 41053.5 1354.00  25
   3  -2  38 46591.9 1408.13  24
  -3   2  37 54349.2 1494.40  22
  -3   2  37 52990.5 1424.63  31
  -3  -2 -37 52548.2 1483.21  30
  -3  -2 -37 51679.0 1588.81  25
   3  -2  37 51637.0 1546.48  24
  -3   2  36 18234.7 907.555  22
  -3   2  36 20734.1 921.067  31
  -3  -2 -36 20616.4 970.280  30
  -3  -2 -36 19769.0 1025.16  25
   3  -2  36 20231.4 1013.53  24
  -3   2  35 32729.0 1259.66  22
  -3   2  35 33337.4 1199.28  31
  -3  -2 -35 34153.2 1289.97  30
  -3  -2 -35 32603.4 1360.33  25
   3  -2  35 35359.7 1365.83  24
  -3   2  34 8855.43 689.493  22
  -3   2  34 8588.89 634.961  31
  -3  -2 -34 8760.16 681.621  30
  -3  -2 -34 9943.77 793.294  25
   3  -2  34 9727.35 754.238  24
  -3   2  33 52753.9 1691.93  22
  -3   2  33 54073.3 1605.54  31
  -3  -2 -33 49641.2 1781.64  25
   3  -2  33 52676.6 1766.44  24
  -3   2  32 29833.5 1307.13  22
  -3   2  32 31838.6 1251.91  31
  -3  -2 -32 32008.5 1471.55  25
   3  -2  32 32670.5 1429.19  24
  -3   2  31 4607.44 531.074  22
  -3   2  31 4765.05 504.784  31
  -3  -2 -31 4541.53 587.816  25
   3  -2  31 4608.44 577.082  24
  -3   2  30 17967.0 1052.32  22
  -3   2  30 15374.8 900.141  31
  -3  -2 -30 14323.6 952.561  26
  -3  -2 -30 16275.3 1097.84  25
   3  -2  30 14249.0 984.471  24
  -3   2  29 7110.88 681.148  22
  -3  -2 -29 7413.98 698.845  26
  -3  -2 -29 6833.22 731.793  25
   3  -2  29 6948.21 703.330  24
  -3   2  28 2177.09 395.690  22
  -3  -2 -28 3213.41 495.022  26
  -3  -2 -28 2802.92 507.137  25
   3  -2  28 1990.87 403.787  24
  -3   2  27 2617.64 427.001  22
  -3  -2 -27 2837.05 462.414  26
  -3  -2 -27 3161.68 525.121  25
   3  -2  27 2538.98 455.946  24
  -3   2  26 32715.9 1453.56  22
  -3  -2 -26 30793.2 1467.14  26
  -3  -2 -26 29405.6 1551.63  25
   3  -2  26 27536.1 1410.95  24
  -3   2  25 30658.1 1402.37  22
  -3  -2 -25 27354.1 1399.03  26
  -3  -2 -25 29148.3 1543.74  25
  -3   2  24 5883.02 664.458  14
  -3   2  24 4980.79 570.036  22
  -3  -2 -24 4536.06 579.581   9
  -3  -2 -24 4989.24 630.812  26
  -3  -2 -24 4297.09 623.730  25
  -3   2  23 17172.4 1108.40  14
  -3   2  23 15979.3 1000.91  22
  -3  -2 -23 14438.0 1008.44   9
  -3  -2 -23 17603.2 1140.46  26
  -3  -2 -23 14299.5 1094.80  25
  -3   2  22 34645.4 1458.93  22
  -3  -2 -22 32421.1 1485.13   9
  -3  -2 -22 37947.2 1678.04  26
  -3  -2 -22 32589.2 1636.62  25
  -3   2  22 35082.1 1599.06  14
  -3   2  21 193412. 3390.77  22
  -3  -2 -21 174349. 3393.53   9
  -3  -2 -21 184285. 3704.59  26
  -3  -2 -21 166126. 3651.75  25
  -3   2  21 187188. 3677.41  14
  -3  -2 -20 140567. 3038.62   9
  -3   2  20 149322. 3262.32  14
  -3  -2 -19 152983. 3125.04   9
  -3   2  19 168298. 3396.70  14
  -3  -2 -18 28124.9 1336.02   9
  -3   2  18 29721.4 1420.65  14
  -3  -2 -17 175658. 3244.61   9
  -3   2  17 175945. 3363.11  14
  -3  -2 -16 41278.5 1898.32  12
  -3  -2 -16 42076.0 1587.36   9
  -3   2  16 41651.2 1616.92  14
  -3  -2 -15 78322.6 2620.58  12
  -3  -2 -15 81645.7 2152.34   9
  -3   2  15 86582.6 2257.73  14
  -3  -2 -14 21351.3 1376.02  12
  -3   2  14 19164.0 1040.14  14
  -3  -2 -13 7692.04 839.109  12
  -3   2  13 8265.30 680.435  14
  -3  -2 -12 34837.0 1747.25  12
  -3  -2 -12 37905.5 1610.51  11
  -3   2  12 39516.4 1440.13  14
  -3  -2 -11 26413.8 1514.22  12
  -3  -2 -11 30367.1 1445.04  11
  -3   2  11 26450.7 1162.40  14
  -3   2  10 54815.2 1993.60  11
  -3  -2 -10 52802.6 1905.06  11
  -3   2  10 53117.0 1615.58  14
  -3  -2  -9 10477.4 942.938  12
  -3   2   9 12000.2 956.938  11
  -3  -2  -9 11916.1 915.423  11
  -3  -2  -8 17171.9 1185.17  12
  -3   2   8 19828.3 1220.69  11
  -3  -2  -8 17411.3 1091.63  11
  -3  -2  -7 40195.4 1781.06  12
  -3   2   7 45689.9 1818.11  11
  -3  -2  -7 41984.7 1676.51  11
  -3  -2  -6 16675.0 1132.52  12
  -3   2   6 17544.1 1145.97  11
  -3  -2  -6 15204.1 1021.97  11
  -3   2   5 62478.0 2113.01  11
  -3  -2  -5 63001.4 2053.73  11
  -3   2   4 105860. 2722.42  11
  -3  -2  -4 111853. 2725.23  11
  -3   2   3 132863. 2999.62  11
  -3  -2  -3 137693. 3001.15  11
  -3   2   2 54971.2 2016.19  12
  -3   2   2 52721.2 1874.90  11
  -3  -2  -2 54907.8 1906.77  11
  -3   2   1 142430. 3319.43  12
  -3  -2  -1 141658. 3022.35  11
  -3   2   0 62530.1 2254.57  12
  -3   2   0 62256.9 1712.25  16
  -3  -2   0 59284.1 1963.15  11
  -3   2  -1 151246. 3567.99  12
  -3   2  -1 151443. 2693.23  16
  -3  -2   1 144588. 3042.22  11
  -3   2  -2 54367.0 2168.82  12
  -3   2  -2 50011.0 1581.45  16
  -3  -2   2 48881.8 1789.51  11
  -3   2  -3 151292. 3639.47  12
  -3   2  -3 141829. 2689.40  16
  -3  -2   3 145871. 3052.99  11
  -3   2  -4 108037. 3116.14  12
  -3   2  -4 108022. 2388.92  16
  -3  -2   4 101295. 2540.66  11
  -3   2  -5 50889.5 2120.11  12
  -3   2  -5 53008.4 1706.51  16
  -3  -2   5 47580.2 1738.14  11
  -3   2  -6 15858.0 1205.74  12
  -3   2  -6 15006.1 934.906  16
  -3  -2   6 14058.9 954.665  11
  -3   2  -7 42585.9 1932.54  12
  -3   2  -7 39878.5 1512.95  16
  -3  -2   7 41404.6 1609.64  11
  -3   2  -8 18583.9 1288.98  12
  -3   2  -8 17955.8 1032.09  16
  -3  -2   8 17466.2 1042.76  11
  -3   2  -9 9308.65 928.121  12
  -3   2  -9 9260.04 765.306  16
  -3  -2   9 10049.9 800.184  11
  -3   2 -10 51357.9 2087.19  12
  -3   2 -10 51692.9 1791.78  16
  -3  -2  10 48888.9 1735.96  11
  -3   2 -11 31514.6 1637.83  12
  -3   2 -11 29639.3 1385.82  16
  -3  -2  11 27113.6 1300.19  11
  -3   2 -12 38819.5 1809.85  12
  -3   2 -12 39583.2 1629.09  16
  -3  -2  12 36464.8 1486.65  11
  -3   2 -13 7679.15 796.685  12
  -3   2 -13 7314.15 723.433  16
  -3  -2  13 6984.81 661.634  11
  -3   2 -14 23933.9 1373.97  12
  -3   2 -14 21215.5 1223.62  16
  -3  -2  14 21137.1 1129.31  11
  -3   2 -15 73254.9 2327.59  12
  -3  -2  15 70964.1 2049.39  11
  -3   2 -15 77061.3 2331.45  16
  -3   2 -16 37367.0 1650.99  12
  -3  -2  16 35454.1 1442.74  11
  -3   2 -16 38175.8 1666.58  16
  -3   2 -17 153894. 3320.95  12
  -3  -2  17 149816. 2929.53  11
  -3   2 -17 144240. 3238.55  16
  -3  -2  18 20352.3 1080.07  11
  -3   2 -18 22062.1 1286.04  16
  -3  -2  19 134986. 2744.21  11
  -3   2 -19 121085. 3006.00  16
  -3  -2  20 120383. 2571.92  11
  -3   2 -20 125580. 3034.69  16
  -3   2 -21 189100. 3614.73  35
  -3   2 -21 168226. 3372.42  12
  -3   2 -21 163116. 3213.66  28
  -3   2 -21 176806. 3573.45  16
  -3  -2  21 186615. 3499.93  27
  -3   2 -22 34594.8 1515.77  12
  -3   2 -22 34760.2 1487.28  28
  -3   2 -22 36472.6 1624.17  16
  -3  -2  22 38066.5 1576.74  27
  -3   2 -23 20269.8 1145.32  12
  -3   2 -23 22858.6 1252.36  35
  -3   2 -23 20619.1 1152.50  28
  -3   2 -23 23041.7 1269.07  16
  -3  -2  23 22187.8 1196.81  27
  -3   2 -24 3294.56 486.300  35
  -3   2 -24 3297.12 471.867  12
  -3   2 -24 3074.52 464.600  28
  -3   2 -24 3369.09 502.221  16
  -3  -2  24 3437.86 485.472  27
  -3   2 -25 24894.4 1290.44  35
  -3   2 -25 21141.6 1177.82  28
  -3  -2  25 24726.1 1235.33  27
  -3   2 -26 33321.4 1483.35  35
  -3  -2  26 30456.1 1343.96  27
  -3   2 -27 3132.17 481.619  35
  -3  -2  27 2771.98 421.404  27
  -3   2 -28 2002.40 375.726  35
  -3  -2  28 1887.20 347.160  27
  -3   2 -29 6636.59 656.594  35
  -3  -2  29 6600.66 603.243  27
  -3   2 -30 17543.6 1022.82  35
  -3  -2  30 16254.1 909.039  27
  -3  -2  31 4000.57 454.221  27
  -3  -2  32 28263.9 1132.73  27
  -3  -2  33 50172.8 1456.14  27
  -3  -2  34 5900.32 486.915  27
  -3  -2  35 27157.8 988.570  27
  -3  -2  36 18964.7 886.914  31
  -3  -2  37 51996.0 1404.68  31
  -3  -2  38 38378.9 1162.59  31
  -3  -2  39 39204.1 1118.06  31
  -3  -2  40 6604.75 445.970  31
  -3  -2  41 18474.9 687.686  31
  -3  -2  42 3679.27 294.838  31
  -3  -2  43 16602.3 560.186  31
  -3  -3 -40 31123.1 870.245  25
   3  -3  40 30786.3 856.448  24
  -3  -3 -39 4260.76 365.829  25
   3  -3  39 4015.54 346.336  24
  -3   3  38 39245.8 1069.28  22
  -3  -3 -38 40996.2 1187.73  25
  -3   3  37 10103.6 592.845  22
  -3   3  37 9137.85 487.349  20
  -3  -3 -37 8668.41 590.538  25
   3  -3  37 9673.92 602.007  24
  -3   3  36 34571.5 1145.69  22
  -3   3  36 34537.8 1017.84  20
   3  -3  36 35006.6 1183.53  24
  -3   3  35 18835.8 893.075  22
  -3   3  35 20070.1 829.977  20
  -3  -3 -35 21129.3 1005.69  25
  -3   3  34 31374.3 1205.19  22
  -3   3  34 31321.9 1087.91  20
  -3  -3 -34 33573.0 1316.80  25
   3  -3  34 32273.4 1238.54  24
  -3   3  33 13003.1 809.743  22
  -3   3  33 11604.8 709.714  20
  -3  -3 -33 11455.0 813.080  25
   3  -3  33 12256.4 807.625  24
  -3   3  32 60522.1 1659.30  20
  -3  -3 -32 59933.7 1903.55  25
   3  -3  32 58785.7 1802.50  24
  -3   3  31 20102.4 1067.28  22
  -3   3  31 18466.9 955.269  20
  -3  -3 -31 18343.0 1093.11  25
   3  -3  31 20305.7 1097.40  24
  -3   3  30 8835.36 733.763  22
  -3   3  30 9414.87 709.193  20
  -3  -3 -30 9625.70 819.173  25
   3  -3  30 10800.3 816.544  24
  -3   3  29 4020.41 522.264  22
  -3   3  29 3512.97 464.649  20
  -3  -3 -29 3587.16 534.099  25
   3  -3  29 4286.25 548.759  24
  -3   3  28 5183.57 582.385  22
  -3   3  28 4934.76 553.332  20
  -3  -3 -28 5018.20 632.192  25
   3  -3  28 5721.57 646.917  24
  -3   3  27 18819.4 1104.17  22
  -3  -3 -27 18990.4 1220.82  25
   3  -3  27 19051.0 1156.17  24
  -3   3  26 28880.4 1380.03  22
  -3  -3 -26 28243.7 1490.15  25
   3  -3  26 32030.1 1505.86  24
  -3   3  25 1994.55 426.786  22
  -3  -3 -25 2287.97 473.269  25
  -3   3  24 56566.0 1947.59  22
  -3  -3 -24 52360.5 2074.76  25
  -3   3  23 28428.9 1383.41  22
  -3  -3 -23 25212.3 1461.42  25
  -3   3  23 29466.5 1469.56  14
  -3  -3 -22 43438.1 1910.75  25
  -3   3  22 45950.9 1840.35  14
  -3   3  21 45990.5 1755.49  22
  -3   3  21 44562.8 1800.71  14
  -3   3  20 17067.1 1073.15  22
  -3  -3 -20 17839.8 1216.55  25
  -3   3  20 17201.2 1119.66  14
  -3   3  19 32704.2 1464.51  22
  -3  -3 -19 33019.9 1641.90  25
  -3   3  19 33149.1 1533.55  14
  -3   3  18 122355. 2775.18  22
  -3  -3 -18 127229. 3164.76  25
  -3   3  17 44220.7 1666.00  22
  -3   3  17 43738.5 1705.36  20
  -3  -3 -17 45054.9 1869.30  25
  -3   3  17 39716.2 1632.33  14
  -3   3  16 56889.7 1857.75  22
  -3   3  16 58358.4 1948.98  20
  -3   3  16 58557.1 1923.47  14
  -3   3  15 81647.0 2194.45  22
  -3   3  15 76037.4 2208.20  20
  -3  -3 -15 82554.6 2500.68  11
  -3  -3 -15 84072.7 2457.84  25
  -3   3  15 75061.8 2172.41  14
  -3   3  14 96956.5 2365.20  22
  -3   3  14 85634.8 2312.05  20
  -3  -3 -14 88006.5 2696.31  19
  -3  -3 -14 89259.0 2605.85  11
  -3  -3 -14 95793.4 2560.51  25
  -3   3  14 89705.9 2363.10  14
  -3   3  13 55569.1 1789.00  22
  -3   3  13 57170.1 1870.88  20
  -3  -3 -13 57507.4 2100.60  11
  -3  -3 -13 60203.5 1994.02  25
  -3  -3 -12 77811.9 2441.68  11
  -3   3  12 74517.4 2118.82  14
  -3  -3 -11 5269.04 655.059  11
  -3   3  11 5352.87 588.572  14
  -3  -3 -10 5073.16 642.978  11
  -3   3  10 5101.78 544.034  14
  -3  -3  -9 3694.79 544.995  11
  -3   3   9 3321.14 431.563  14
  -3  -3  -8 4069.85 565.044  11
  -3   3   8 3743.60 445.867  14
  -3   3   7 1549.57 307.022  14
  -3  -3  -7 1534.10 373.860  11
  -3  -3  -6 33507.9 1579.65  11
  -3   3   6 34318.8 1287.05  14
  -3  -3  -5 88985.5 2557.84  11
  -3   3   5 81462.9 1961.57  14
  -3  -3  -4 103451. 2719.21  11
  -3   3   4 100992. 2179.31  14
  -3  -3  -3 73652.6 2301.61  11
  -3   3   3 88022.8 2001.42  14
  -3   3   2 129658. 3542.19  12
  -3  -3  -2 128607. 3002.05  11
  -3   3   2 126186. 2403.46  14
  -3   3   1 25951.7 1655.18  12
  -3   3   1 28573.2 1185.91  14
  -3   3   0 207621. 4646.15  12
  -3  -3   0 203155. 3750.78  11
  -3   3   0 199393. 3056.17  14
  -3   3  -1 25896.0 1692.89  12
  -3   3  -1 27112.3 1119.85  14
  -3   3  -2 133537. 3806.80  12
  -3   3  -2 137128. 2443.61  14
  -3   3  -3 88679.8 3134.06  12
  -3  -3   3 77683.1 2308.22  11
  -3   3  -4 102452. 3358.71  12
  -3  -3   4 95292.7 2546.76  11
  -3   3  -5 93874.3 3210.97  12
  -3  -3   5 85783.3 2416.48  11
  -3   3  -6 33582.6 1910.76  12
  -3  -3   6 30604.4 1439.89  11
  -3   3  -7 2648.87 580.443  12
  -3  -3   7 1741.96 374.762  11
  -3   3  -8 3613.26 648.801  12
  -3  -3   8 3480.22 508.322  11
  -3   3  -9 3117.55 603.893  12
  -3  -3   9 3454.65 490.524  11
  -3   3 -10 6814.58 849.178  12
  -3  -3  10 5774.76 627.928  11
  -3   3 -11 3363.48 629.833  12
  -3  -3  11 3219.07 484.428  11
  -3   3 -12 71053.7 2630.38  12
  -3  -3  12 69981.9 2106.79  11
  -3  -3  13 50916.6 1800.68  19
  -3   3 -13 47605.8 2141.09  12
  -3   3 -13 48971.4 1726.21  28
  -3  -3  13 47618.4 1747.54  11
  -3  -3  14 82916.7 2281.80  11
  -3  -3  14 86931.6 2360.27  19
  -3  -3  14 84761.5 2070.77  15
  -3   3 -15 72929.5 2527.71  12
  -3   3 -15 70917.6 2093.90  28
  -3  -3  15 74481.2 2127.45  11
  -3  -3  15 76650.8 2227.33  19
  -3  -3  15 73954.0 1941.34  15
  -3  -3  16 66773.6 2090.98  19
  -3   3 -16 65966.5 2372.34  12
  -3   3 -16 71599.6 2119.55  28
  -3  -3  16 61939.7 1919.96  11
  -3  -3  16 65974.3 1850.06  15
  -3   3 -17 49955.7 2015.18  12
  -3   3 -17 48093.7 1747.82  28
  -3  -3  17 48060.5 1787.14  19
  -3  -3  17 47687.4 1581.14  15
  -3   3 -18 109034. 2928.03  12
  -3   3 -18 114354. 2684.26  28
  -3  -3  18 117933. 2782.19  19
  -3  -3  18 122834. 2553.65  15
  -3  -3  19 29462.3 1397.45  19
  -3   3 -19 31646.0 1421.91  28
  -3  -3  19 28581.9 1243.09  15
  -3  -3  20 19545.1 1143.12  19
  -3   3 -20 20700.4 1156.14  28
  -3  -3  20 20255.2 1050.84  15
  -3  -3  21 46157.0 1747.24  19
  -3   3 -21 43080.1 1662.43  28
  -3  -3  21 44383.7 1552.34  15
  -3  -3  22 44726.5 1716.67  19
  -3   3 -22 45744.3 1702.23  28
  -3  -3  22 43408.3 1543.71  15
  -3  -3  23 29714.5 1401.59  19
  -3   3 -23 29688.7 1361.27  28
  -3  -3  23 29058.8 1379.25  27
  -3  -3  23 28466.8 1248.23  15
  -3   3 -24 63716.5 2077.83  35
  -3  -3  24 58071.5 1932.49  19
  -3   3 -24 57431.4 1873.44  28
  -3  -3  24 61651.9 1946.77  27
  -3   3 -25 1645.40 371.211  35
  -3  -3  25 1150.71 320.207  19
  -3   3 -25 1043.51 307.904  28
  -3  -3  25 1165.82 313.337  27
  -3  -3  26 25921.6 1260.28  19
  -3   3 -26 23233.5 1180.26  28
  -3  -3  26 24948.9 1204.30  27
  -3   3 -27 19480.1 1096.16  35
  -3  -3  27 19116.9 1031.50  27
  -3   3 -28 6781.46 648.550  35
  -3  -3  28 5153.53 531.610  27
  -3  -3  29 4906.35 502.222  27
  -3   3 -29 5876.31 585.200  35
  -3  -3  30 8530.62 634.473  27
  -3   3 -30 8497.54 684.422  35
  -3   3 -31 18572.2 972.797  35
  -3  -3  31 18240.5 888.119  27
  -3   3 -32 58279.3 1663.76  35
  -3  -3  32 54088.7 1460.89  27
  -3  -3  33 8852.45 580.120  27
  -3  -3  34 27303.8 948.667  27
  -3  -3  35 20056.4 771.559  27
  -3  -3  36 31107.8 889.831  27
  -3  -3  37 7792.23 487.358  31
  -3  -3  38 32256.9 922.869  31
  -3  -3  39 3296.38 285.779  31
  -3  -3  40 29935.5 768.342  31
  -3   4  35 9164.71 462.038  20
  -3  -4 -35 8948.66 523.907  17
   3  -4  35 9565.99 485.601  24
  -3   4  34 19343.3 725.304  20
   3  -4  34 21375.6 782.098  24
  -3   4  33 27667.0 926.030  20
  -3  -4 -33 27180.4 1023.45  25
   3  -4  33 25139.0 904.642  24
  -3   4  32 17458.7 787.252  20
  -3  -4 -32 19668.7 922.391  25
   3  -4  32 18973.8 832.063  24
  -3   4  31 11336.2 671.438  20
  -3  -4 -31 10998.5 731.865  25
   3  -4  31 11325.5 683.215  24
  -3   4  30 28502.4 1092.78  20
  -3  -4 -30 26420.9 1180.58  25
   3  -4  30 25497.6 1057.58  24
  -3   4  29 21521.8 999.056  20
  -3  -4 -29 20662.1 1092.96  25
   3  -4  29 22043.7 1026.80  24
  -3   4  28 34158.8 1283.86  20
  -3  -4 -28 34087.2 1455.72  25
   3  -4  28 33701.3 1314.27  24
  -3  -4 -27 31178.0 1436.72  25
   3  -4  27 31183.0 1311.81  24
  -3   4  26 30359.0 1279.56  20
   3  -4  26 31686.6 1355.65  24
  -3   4  25 29521.8 1286.43  20
   3  -4  25 31874.5 1388.32  24
  -3   4  24 36242.6 1450.90  20
   3  -4  24 35743.3 1492.46  24
  -3   4  23 28949.1 1330.61  20
  -3  -4 -23 24003.2 1369.48  25
  -3   4  22 12178.2 884.188  20
  -3  -4 -22 10996.2 949.231  25
  -3   4  21 20100.5 1134.09  20
  -3  -4 -21 17225.9 1179.00  25
  -3   4  20 1696.45 380.570  20
  -3  -4 -20 1528.41 389.252  25
  -3   4  19 21462.4 1173.67  20
  -3  -4 -19 19235.5 1244.86  25
  -3   4  18 5030.15 598.667  20
  -3  -4 -18 4554.55 620.608  25
  -3   4  17 30218.0 1401.91  20
  -3  -4 -17 29960.1 1546.90  25
  -3   4  16 27179.9 1326.75  20
  -3  -4 -16 28547.5 1501.74  25
  -3   4  15 34825.2 1504.12  20
  -3  -4 -15 32928.6 1586.30  25
  -3   4  14 42686.5 1649.14  20
  -3  -4 -14 44172.3 1814.71  25
  -3   4  14 41760.4 1632.36  14
  -3  -4 -13 29146.5 1446.82  25
  -3   4  13 26607.2 1309.83  14
  -3   4  12 45338.0 1690.79  20
  -3   4  12 47618.2 1741.80  14
  -3   4  11 22739.5 1203.68  20
  -3  -4 -11 27100.6 1355.63  25
  -3   4  11 24681.7 1246.13  14
  -3   4  10 50925.2 1765.99  20
  -3  -4 -10 59389.1 2034.31  17
  -3  -4 -10 57064.9 1920.73  25
  -3   4  10 47682.1 1717.85  14
  -3   4   9 67372.0 2000.16  20
  -3   4   9 59517.1 1865.49  14
  -3   4   8 67387.7 1978.31  20
  -3  -4  -8 68232.4 2141.10  17
  -3   4   8 62901.6 1886.75  14
  -3   4   7 28292.0 1280.15  20
  -3  -4  -7 25765.1 1516.76  19
  -3   4   7 29329.5 1330.85  14
  -3   4   6 37986.2 1466.96  20
  -3  -4  -6 43285.8 1948.64  19
  -3  -4  -6 41580.1 1648.77  17
  -3   4   6 35316.9 1385.13  14
  -3   4   5 9306.43 743.295  20
  -3  -4  -5 9496.14 926.657  19
  -3  -4  -5 10684.8 847.080  17
  -3   4   5 9937.23 745.664  14
  -3   4   4 15201.4 934.012  20
  -3  -4  -4 14749.6 1137.98  19
  -3  -4  -4 17009.6 1036.73  17
  -3   4   3 47105.9 1580.80  20
  -3  -4  -3 47588.0 2006.95  19
  -3   4   3 44996.1 1551.11  14
  -3   4   2 23421.6 1120.04  20
  -3  -4  -2 22532.7 1399.93  19
  -3  -4  -2 23055.6 1170.91  17
  -3   4   2 26865.5 1229.89  14
  -3   4   1 9899.45 721.545  21
  -3   4   1 9902.40 716.385  20
  -3  -4  -1 11355.7 990.819  19
  -3  -4  -1 10890.2 816.070  17
  -3   4   1 10473.4 747.174  14
  -3   4   0 3064.69 422.285  21
  -3   4   0 2737.58 399.789  20
  -3  -4   0 3196.56 564.025  19
  -3  -4   0 2471.28 396.166  17
  -3   4   0 3396.92 504.207  14
  -3   4  -1 9061.11 757.448  21
  -3   4  -1 7092.58 602.256  20
  -3  -4   1 7676.85 805.601  19
  -3  -4   1 7304.33 660.393  17
  -3   4  -2 17695.3 962.332  21
  -3  -4   2 19047.9 1241.16  19
  -3  -4   2 19286.5 1054.52  17
  -3   4  -3 53234.6 1695.31  21
  -3  -4   3 51648.0 2023.76  19
  -3  -4   3 52683.0 1729.64  17
  -3   4  -3 57373.5 1763.73  14
  -3   4  -4 15084.5 904.346  21
  -3  -4   4 15391.6 1133.45  19
  -3  -4   4 16644.2 1003.88  17
  -3   4  -4 18222.6 1005.80  14
  -3  -4   5 11640.9 985.094  19
  -3  -4   5 11907.8 827.308  17
  -3   4  -5 12837.7 950.715  28
  -3  -4   6 43287.2 1828.19  19
  -3  -4   6 44028.4 1580.55  17
  -3   4  -6 43918.6 1662.67  28
  -3  -4   7 31276.7 1558.34  19
  -3  -4   7 30250.6 1312.94  17
  -3   4  -7 28242.2 1366.32  28
  -3  -4   8 67293.1 2259.56  19
  -3  -4   8 65800.7 1937.09  17
  -3   4  -8 69835.4 2086.67  28
  -3  -4   9 75905.0 2084.19  17
  -3   4  -9 73286.9 2145.31  28
  -3  -4   9 71674.0 2328.14  19
  -3  -4  10 49905.8 1951.02  19
  -3   4 -10 50068.7 1770.96  28
  -3  -4  11 21858.8 1292.72  19
  -3  -4  11 25449.3 1215.84  17
  -3   4 -11 26087.9 1282.77  28
  -3  -4  12 40277.6 1718.53  19
  -3   4 -12 34014.1 1462.54  28
  -3  -4  13 24002.2 1335.91  19
  -3   4 -13 25153.0 1257.26  28
  -3  -4  14 42821.0 1758.69  19
  -3   4 -14 44082.9 1661.37  28
  -3  -4  15 32451.4 1537.81  19
  -3   4 -15 32834.6 1427.92  28
  -3  -4  16 24092.2 1314.97  19
  -3   4 -16 22900.8 1186.55  28
  -3  -4  17 29235.8 1438.47  19
  -3   4 -17 29845.8 1343.39  28
  -3  -4  18 3159.82 496.289  19
  -3   4 -18 2907.13 445.541  28
  -3  -4  19 19871.2 1160.13  19
  -3   4 -19 18748.6 1047.99  28
  -3   4 -20 1902.79 410.902  35
  -3  -4  20 1346.85 341.932  19
  -3   4 -20 1844.53 355.154  28
  -3  -4  21 17916.1 1090.45  19
  -3   4 -21 19248.5 1038.35  28
  -3  -4  22 12159.5 888.688  19
  -3   4 -22 12414.3 827.164  28
  -3  -4  23 28270.4 1325.54  19
  -3   4 -23 27187.9 1192.69  28
  -3  -4  23 28428.3 1274.50  27
  -3   4 -24 29602.7 1213.95  28
  -3  -4  24 29152.7 1264.74  27
  -3   4 -25 24414.6 1071.61  28
  -3  -4  25 26048.1 1160.40  27
  -3   4 -26 29453.8 1233.64  35
  -3  -4  26 26318.0 1131.62  27
  -3   4 -27 30671.5 1221.07  35
  -3  -4  27 28292.3 1137.60  27
  -3   4 -28 31385.6 1195.44  35
  -3  -4  28 29090.5 1111.47  27
  -3   4 -29 23198.2 995.402  35
  -3  -4  29 20677.8 898.489  27
  -3   4 -30 25259.3 1001.89  35
  -3  -4  30 24423.3 931.473  27
  -3   4 -31 9867.09 604.050  35
  -3  -4  31 10031.2 569.386  27
  -3  -4  32 14629.2 644.426  27
  -3  -4  33 23609.9 759.190  27
  -3  -4  34 16855.3 593.067  27
  -3   5  28 12326.4 590.652  20
  -3  -5 -28 11616.4 621.358  17
  -3   5  27 46239.6 1194.57  20
  -3  -5 -27 44256.4 1286.40  17
  -3   5  26 10630.6 613.031  20
  -3  -5 -26 10437.5 671.549  17
   3  -5  26 10550.4 569.237  24
  -3   5  25 22809.2 918.212  20
  -3  -5 -25 21312.2 994.079  17
  -3   5  24 2572.61 346.954  20
  -3  -5 -24 2338.84 371.517  17
   3  -5  24 2786.32 343.638  24
  -3   5  23 18230.4 875.243  20
  -3  -5 -23 16755.5 954.689  17
   3  -5  23 18005.0 862.301  24
  -3   5  22 12416.5 742.536  20
  -3  -5 -22 10935.3 803.097  17
   3  -5  22 10512.1 686.990  24
  -3   5  21 10797.4 709.089  20
  -3  -5 -21 8273.95 715.658  17
   3  -5  21 9527.43 675.185  24
  -3   5  20 8471.86 641.008  20
  -3  -5 -20 6507.77 655.940  17
   3  -5  20 7855.43 631.652  24
  -3   5  19 2050.52 351.706  20
  -3  -5 -19 1866.42 380.030  17
  -3   5  18 817.226 252.114  20
  -3  -5 -18 1125.60 327.536  17
  -3   5  17 2703.42 403.444  20
  -3  -5 -17 2379.02 448.942  17
  -3   5  16 10013.1 649.257  21
  -3   5  16 9767.13 713.915  20
  -3  -5 -16 9813.34 837.672  17
  -3   5  15 10192.3 661.629  21
  -3   5  15 13117.2 827.709  20
  -3  -5 -15 12059.7 929.874  17
  -3   5  14 6082.06 529.003  21
  -3   5  14 5782.43 567.581  20
  -3  -5 -14 7409.86 752.879  17
  -3   5  13 21870.2 991.000  21
  -3   5  13 19324.1 1004.29  20
  -3  -5 -13 19726.6 1185.84  17
  -3   5  12 20511.5 982.135  21
  -3  -5 -12 18879.2 1162.82  17
  -3   5  11 47397.2 1480.17  21
  -3   5  11 48232.2 1570.81  20
  -3   5  10 23745.6 1119.69  20
  -3  -5 -10 31179.8 1541.62  17
  -3   5   9 102860. 2224.11  21
  -3   5   9 105111. 2281.95  20
  -3  -5  -9 108004. 2709.44  17
  -3   5   8 47457.1 1542.88  21
  -3  -5  -8 47564.0 1834.87  17
  -3   5   7 58006.6 1674.95  20
  -3  -5  -7 63997.0 2072.87  17
  -3   5   6 23476.7 1104.15  21
  -3  -5  -6 21186.2 1232.74  17
  -3   5   5 46604.2 1531.14  21
  -3  -5  -5 51221.8 1841.32  17
  -3   5   4 40757.7 1450.86  21
  -3  -5  -4 35188.3 1532.19  17
  -3   5   3 36445.3 1383.09  21
  -3  -5  -3 28863.3 1399.52  17
  -3   5   2 31108.6 1273.06  21
  -3  -5  -2 26825.2 1328.47  17
  -3   5   1 5432.74 589.267  21
  -3  -5  -1 1117.38 332.973  17
  -3   5   0 411.536 215.170  21
  -3  -5   0 649.361 318.166  19
  -3  -5   1 1279.58 413.876  19
  -3  -5   1 650.891 426.511  17
  -3   5  -1 1383.97 363.645  28
  -3  -5   2 27623.6 1555.80  19
  -3  -5   2 24932.7 1256.38  17
  -3   5  -2 24187.9 1218.91  28
  -3  -5   3 24400.9 1462.93  19
  -3  -5   3 26929.5 1297.23  17
  -3   5  -3 24472.9 1235.01  28
  -3  -5   4 26565.7 1521.83  19
  -3  -5   4 24852.0 1248.96  17
  -3   5  -4 27110.4 1286.79  28
  -3  -5   5 49369.9 2041.81  19
  -3  -5   5 43382.9 1630.88  17
  -3   5  -5 46515.5 1651.60  28
  -3  -5   6 10117.4 963.023  19
  -3  -5   6 9629.96 785.810  17
  -3   5  -6 12273.7 923.565  28
  -3  -5   7 58645.0 2178.99  19
  -3  -5   7 59596.2 1906.67  17
  -3   5  -7 54990.7 1770.57  28
  -3  -5   8 38369.8 1761.26  19
  -3  -5   8 36214.9 1481.58  17
  -3   5  -8 37947.2 1500.44  28
  -3  -5   9 109253. 2920.41  19
  -3  -5   9 109312. 2538.93  17
  -3   5  -9 109965. 2460.39  28
  -3  -5  10 26790.5 1462.12  19
  -3  -5  10 24419.9 1246.22  17
  -3   5 -10 26785.7 1223.93  28
  -3  -5  11 55047.1 2022.23  19
  -3  -5  11 50437.3 1703.88  17
  -3  -5  11 48372.2 1684.72  29
  -3   5 -11 43952.6 1546.83  28
  -3  -5  12 16418.1 1101.08  19
  -3  -5  12 15756.2 947.551  17
  -3  -5  12 13582.2 891.690  29
  -3   5 -12 14520.2 882.659  28
  -3  -5  13 21554.7 1238.21  19
  -3  -5  13 20226.2 1062.66  17
  -3  -5  13 21055.1 1104.72  29
  -3   5 -13 19955.2 1011.26  28
  -3  -5  14 5619.34 640.563  19
  -3  -5  14 5745.98 570.958  17
  -3  -5  14 4863.86 563.208  29
  -3   5 -14 6347.43 571.540  28
  -3  -5  15 12232.7 903.999  19
  -3  -5  15 11040.0 802.291  29
  -3   5 -15 11126.3 740.395  28
  -3  -5  16 10494.3 837.153  19
  -3  -5  16 8594.83 698.430  29
  -3   5 -16 9057.19 655.900  28
  -3  -5  17 1575.66 312.716  29
  -3   5 -17 1834.05 316.366  28
  -3  -5  18 524.210 210.765  29
  -3   5 -18 1460.35 271.550  28
  -3  -5  19 2095.80 343.947  29
  -3  -5  20 8284.65 636.252  29
  -3  -5  20 8235.46 637.317  27
  -3  -5  21 10314.4 685.279  29
  -3  -5  21 9648.31 680.552  27
  -3  -5  22 10758.8 670.476  29
  -3  -5  22 11023.0 695.027  27
  -3   5 -23 20595.4 849.839  35
  -3  -5  23 19703.4 859.511  29
  -3  -5  23 19069.0 877.732  27
  -3   5 -24 2497.10 299.994  35
  -3  -5  24 2474.46 307.497  29
  -3  -5  24 2608.63 327.919  27
  -3   5 -25 24300.2 845.894  35
  -3  -5  25 23439.9 830.153  29
  -3  -5  25 22474.5 874.196  27
  -3   5 -26 9243.83 506.277  35
  -3  -5  26 8887.81 526.365  27
  -3  -5  27 45347.7 1106.66  27
  -3  -5  28 10298.5 496.560  27
  -3  -6 -16 14113.7 770.767  17
  -3  -6 -15 9165.41 650.242  17
  -3   6  15 9843.32 584.566  28
  -3  -6 -14 28512.5 1162.16  17
  -3   6  14 31529.1 1062.07  28
  -3  -6 -13 7145.11 626.618  17
  -3   6  13 7240.16 541.576  28
  -3  -6 -12 29249.7 1223.44  17
  -3   6  12 31074.8 1104.53  28
  -3  -6 -11 12145.2 827.646  17
  -3   6  11 11190.0 700.150  28
  -3  -6 -10 38863.9 1450.51  17
  -3   6  10 36967.7 1248.78  28
  -3  -6  -9 22347.9 1122.57  17
  -3   6   9 19210.0 922.957  28
  -3  -6  -8 28905.3 1274.56  17
  -3   6   8 31761.8 1179.47  28
  -3  -6  -7 22011.2 1125.07  17
  -3   6   7 15638.3 839.601  28
  -3  -6  -6 6522.58 655.533  17
  -3   6   6 6071.34 560.027  28
  -3  -6  -5 29983.7 1309.55  17
  -3   6   5 30808.8 1174.70  28
  -3  -6  -4 30121.9 1321.25  17
  -3   6   4 24126.5 1047.23  28
  -3  -6  -3 22836.3 1148.07  17
  -3   6   3 16441.9 866.401  28
  -3  -6  -2 18007.4 1016.90  17
  -3   6   2 14631.4 813.445  28
  -3  -6  -1 9091.07 725.527  17
  -3   6   1 5787.98 532.650  28
  -3  -6   0 6580.37 621.952  17
  -3   6   0 5508.59 511.577  28
  -3  -6   1 7588.87 686.466  17
  -3   6  -1 7009.64 576.284  28
  -3  -6   2 16258.1 953.087  17
  -3   6  -2 14816.7 794.223  28
  -3  -6   3 15696.5 922.499  17
  -3   6  -3 14676.9 784.816  28
  -3  -6   4 28311.5 1212.34  17
  -3  -6   4 29930.7 1230.85  29
  -3   6  -4 26808.8 1047.27  28
  -3  -6   5 27456.3 1203.93  17
  -3   6  -5 30444.3 1094.69  28
  -3  -6   6 5508.18 543.001  17
  -3  -6   6 5425.42 521.212  29
  -3   6  -6 5212.74 481.231  28
  -3  -6   7 16866.5 924.554  17
  -3   6  -7 14586.5 735.842  28
  -3  -6   8 23990.0 1040.49  29
  -3   6  -8 23155.9 901.125  28
  -3  -6   9 25834.4 1094.34  29
  -3   6  -9 17607.4 768.183  28
  -3  -6  10 41398.4 1333.20  29
  -3   6 -10 36226.1 1060.39  28
  -3  -6  11 11532.9 709.365  29
  -3   6 -11 9881.30 540.559  28
  -3  -6  11 9763.93 579.728  27
  -3  -6  12 30326.8 1092.77  29
  -3  -6  12 29504.8 995.391  27
  -4   0   0 8681.06 932.847  11
  -4   0   1 214155. 4208.63  11
  -4   0  -1 210716. 4138.06  11
  -4   0  -2 4198.07 592.029  12
  -4   0  -2 4366.40 526.781  16
  -4   0  -3 136669. 3116.98  12
  -4   0   3 140215. 3428.24  11
  -4   0  -4 2943.40 533.132  12
  -4   0   4 2486.38 556.367  11
  -4   0  -5 74767.6 2405.96  12
  -4   0   5 78217.3 2539.41  11
  -4   0  -6 39907.7 1772.56  12
  -4   0   6 41421.0 1847.42  11
  -4   0  -6 35409.9 1405.31  16
  -4   0  -7 62831.2 2244.37  12
  -4   0   7 65238.8 2308.45  11
  -4   0  -7 57578.4 1794.18  16
  -4   0  -8 4267.71 619.076  12
  -4   0   8 4862.30 662.795  11
  -4   0  -8 4006.41 512.309  16
  -4   0   9 925.464 263.456  34
  -4   0   9 1913.55 408.005  33
  -4   0  -9 1505.68 382.588  12
  -4   0  -9 1646.24 316.854  16
  -4   0   9 1453.29 334.579  27
  -4   0  -9 1378.75 327.802  26
  -4   0   9 1990.30 416.325  11
  -4   0  10 549.743 272.383  34
  -4   0  10 459.204 280.199  33
  -4   0 -10 506.321 305.801  12
  -4   0 -10 1186.39 363.319  16
  -4   0  10 160.371 216.008  27
  -4   0 -10 626.096 300.058  26
  -4   0  10 648.021 348.886  11
  -4   0 -11 111382. 3064.52  12
  -4   0  11 117076. 2945.49  33
  -4   0  11 103883. 2481.32  34
  -4   0  11 112213. 2863.42  11
  -4   0  11 99061.4 2510.45  27
  -4   0 -11 105340. 2617.24  26
  -4   0 -12 15738.3 1169.27  12
  -4   0  12 14522.1 990.937  34
  -4   0  12 15299.3 1073.96  33
  -4   0  12 12839.8 984.610  11
  -4   0  12 13388.5 947.973  27
  -4   0 -12 13354.1 967.235  26
  -4   0 -13 110170. 3022.34  12
  -4   0  13 101187. 2490.62  34
  -4   0  13 113222. 2847.41  33
  -4   0  13 97170.4 2610.97  11
  -4   0  13 93436.1 2485.90  27
  -4   0 -13 99102.8 2553.31  26
  -4   0  14 3840.64 560.089  34
  -4   0  14 4145.95 579.334  33
  -4   0  14 3971.15 543.201  11
  -4   0  14 4668.37 586.176  27
  -4   0 -14 4121.20 574.219  26
  -4   0 -15 51139.8 2039.67  12
  -4   0  15 43411.5 1668.40  34
  -4   0  15 50772.7 1873.17  33
  -4   0  15 41939.3 1681.38  11
  -4   0  15 42501.8 1679.83  27
  -4   0 -15 42724.5 1692.00  26
  -4   0  16 2097.74 455.550  34
  -4   0  16 2112.44 414.988  33
  -4   0  16 1588.84 359.922  27
  -4   0 -16 1786.98 397.411  26
  -4   0  17 32047.4 1464.35  34
  -4   0  17 36224.5 1532.10  33
  -4   0  17 31444.3 1450.71  27
  -4   0 -17 30782.7 1458.34  26
  -4   0  18 44705.0 1745.65  34
  -4   0  18 44260.1 1722.36  27
  -4   0 -18 42598.6 1722.56  26
  -4   0  19 150512. 3188.05  34
  -4   0 -19 149260. 3208.75  26
  -4   0  20 2350.87 509.909  34
  -4   0  20 2255.05 443.532  27
  -4   0 -20 1904.34 430.939  26
  -4   0  21 34415.7 1537.81  34
  -4   0  21 36293.9 1519.81  27
  -4   0 -21 34185.2 1542.83  26
  -4   0  22 8492.06 788.424  34
  -4   0  22 8271.49 732.834  27
  -4   0 -22 7529.10 738.804  26
  -4   0  23 54299.4 1808.29  27
  -4   0 -23 50229.2 1847.55  26
  -4   0  23 50787.8 1867.85  34
  -4   0  24 10929.7 874.102  34
  -4   0  24 10026.7 775.989  27
  -4   0 -24 10140.9 849.556  26
  -4   0  25 29068.3 1393.36  34
  -4   0  25 30273.1 1306.52  27
  -4   0 -25 28339.5 1378.93  26
  -4   0  26 4640.64 579.144  34
  -4   0  26 4542.83 509.378  27
  -4   0 -26 4290.01 555.119  26
  -4   0  27 36685.6 1536.01  34
  -4   0  27 38277.0 1395.82  27
  -4   0 -27 38191.9 1539.10  26
  -4   0  28 1640.63 367.202  34
  -4   0  28 1418.92 282.287  27
  -4   0 -28 1633.63 352.727  26
  -4   0  29 970.209 304.617  34
  -4   0 -29 450.568 225.893  26
  -4   0  30 1132.00 301.551  34
  -4   0 -30 492.499 233.994  26
  -4   0 -31 46148.3 1536.15  26
  -4   0  31 45799.5 1570.65  34
  -4   0  32 1398.34 344.081  34
  -4   0 -32 1327.10 305.337  26
  -4   0  33 50231.3 1545.39  34
  -4   0 -33 48978.4 1461.85  26
  -4   0  34 2795.51 386.447  34
  -4   0 -34 2572.98 349.005  26
  -4   0  35 34993.9 1195.37  34
  -4   0 -35 33067.9 1098.06  26
  -4   0  36 10782.5 641.618  34
  -4   0 -36 9954.45 596.447  25
  -4   0  37 54111.8 1335.75  34
  -4   0 -37 52619.6 1279.31  25
  -4   0  38 2103.47 276.675  34
  -4   0 -38 1862.87 255.642  25
  -4   0  39 67624.2 1283.38  34
  -4   0 -39 67725.4 1262.16  25
  -4   1  38 33643.0 900.053  34
  -4  -1 -38 35178.6 942.356  25
  -4   1  37 2828.74 300.928  34
  -4  -1 -37 2742.00 298.698  25
  -4   1  36 21041.5 830.073  34
  -4  -1 -36 20145.5 820.680  25
  -4   1  35 3629.70 383.399  34
  -4  -1 -35 3591.98 376.894  25
  -4   1  34 30227.7 1109.12  34
  -4  -1 -34 30164.2 1102.49  25
  -4   1  33 25354.2 1059.24  34
  -4  -1 -33 22194.0 969.336  26
  -4  -1 -33 23261.6 1015.47  25
  -4   1  32 24901.4 1094.92  34
  -4  -1 -32 25051.5 1064.73  26
  -4  -1 -32 25838.5 1108.60  25
  -4   1  31 18897.3 988.014  34
  -4  -1 -31 18203.9 944.147  26
  -4  -1 -31 18554.8 972.225  25
  -4   1  30 12582.1 832.485  34
  -4  -1 -30 11328.7 775.870  26
  -4  -1 -30 11784.6 802.709  25
  -4   1  29 21104.0 1094.03  34
  -4  -1 -29 22230.9 1102.69  26
  -4  -1 -29 24876.5 1182.94  25
  -4   1  28 2511.58 421.001  34
  -4  -1 -28 2637.82 409.157  26
  -4  -1 -28 2591.74 411.026  25
  -4   1  27 22601.2 1178.95  34
  -4  -1 -27 22849.4 1178.20  26
  -4  -1 -27 23148.5 1186.11  25
  -4   1  26 4340.20 557.250  34
  -4  -1 -26 4479.35 559.220  26
  -4  -1 -26 5271.98 593.285  25
  -4   1  25 49702.4 1791.30  34
  -4  -1 -25 50905.3 1817.21  26
  -4  -1 -25 54693.5 1862.55  25
  -4   1  24 18249.3 1108.59  34
  -4  -1 -24 16944.0 1072.29  26
  -4  -1 -24 17803.7 1077.77  25
  -4   1  23 3633.35 517.930  34
  -4  -1 -23 3186.20 505.451  26
  -4  -1 -23 4007.76 528.512  25
  -4   1  22 31988.9 1472.82  34
  -4  -1 -22 32365.7 1529.21  26
  -4   1  21 3602.75 542.583  34
  -4  -1 -21 2776.25 515.933  26
  -4   1  20 73204.4 2239.96  34
  -4  -1 -20 75700.8 2365.79  26
  -4   1  19 11853.7 941.522  34
  -4  -1 -19 11065.3 932.748  26
  -4   1  18 121618. 2860.03  34
  -4  -1 -18 112662. 2898.42  26
  -4   1  17 10507.2 877.661  34
  -4  -1 -17 7275.38 777.543  26
  -4   1  16 92370.5 2465.16  34
  -4  -1 -16 89886.8 2603.98  26
  -4   1  15 12634.1 949.920  34
  -4  -1 -15 14346.5 1059.08  26
  -4  -1 -14 41547.8 1857.41  12
  -4   1  14 38580.0 1574.61  34
  -4   1  14 42752.5 1722.70  11
  -4  -1 -14 40323.3 1744.90  26
  -4  -1 -13 85312.3 2685.87  12
  -4   1  13 83777.1 2296.61  34
  -4   1  13 93111.9 2592.54  11
  -4  -1 -13 88769.0 2583.46  26
  -4   1  12 38752.5 1687.19  11
  -4   1  12 41840.5 1626.49  34
  -4  -1 -12 38508.6 1706.95  26
  -4  -1 -11 48051.8 2013.27  12
  -4   1  11 51996.7 1776.74  20
  -4   1  11 50771.7 1769.29  34
  -4   1  11 55484.6 2033.74  11
  -4  -1 -11 50478.1 1952.25  26
  -4  -1 -10 4614.90 631.853  12
  -4   1  10 5528.69 673.331  11
  -4  -1  -9 20316.2 1297.30  12
  -4  -1  -9 20467.4 1049.25  33
  -4   1   9 19792.3 1080.50  34
  -4   1   9 22647.1 1317.54  11
  -4  -1  -9 22165.8 1279.87  26
  -4  -1  -8 15438.3 1130.30  12
  -4   1   8 18528.5 1075.57  34
  -4  -1  -8 13805.8 886.145  33
  -4   1   8 16803.7 1159.62  11
  -4  -1  -7 85552.7 2609.32  12
  -4   1   7 81436.4 2175.50  34
  -4  -1  -7 74346.8 2073.41  33
  -4   1   7 92332.6 2687.08  11
  -4  -1  -6 27017.9 1455.47  12
  -4   1   6 24854.4 1206.30  34
  -4   1   6 27251.1 1487.40  11
  -4  -1  -5 72656.8 2333.74  12
  -4   1   5 68041.0 1934.98  34
  -4   1   5 70467.2 2354.79  11
  -4  -1  -4 44732.2 1817.15  12
  -4   1   4 45463.7 1910.76  11
  -4  -1  -4 44279.8 1940.74  11
  -4  -1  -3 8916.44 818.704  12
  -4   1   3 10596.2 963.979  11
  -4  -1  -3 9053.80 923.619  11
  -4  -1  -2 191045. 3589.45  12
  -4  -1  -2 186790. 3974.54  11
  -4  -1  -1 30161.6 1607.43  11
  -4   1   1 29690.5 1225.33  16
  -4  -1   0 73615.3 2478.62  11
  -4   1   0 71989.1 1901.19  16
  -4  -1   1 28942.5 1570.93  11
  -4   1  -1 27292.7 1217.39  16
  -4   1  -2 190513. 3597.26  12
  -4  -1   2 184426. 3880.39  11
  -4   1  -2 191284. 3151.24  16
  -4   1  -3 9441.76 846.064  12
  -4  -1   3 9006.04 904.572  11
  -4   1  -3 10708.2 810.760  16
  -4   1  -4 39163.1 1693.92  12
  -4  -1   4 38948.8 1779.51  11
  -4   1  -4 38154.5 1455.84  16
  -4   1  -5 68387.9 2269.66  12
  -4  -1   5 65072.6 2270.26  11
  -4   1  -5 64617.2 1913.99  16
  -4   1  -6 24235.8 1388.10  12
  -4  -1   6 22557.9 1354.05  33
  -4  -1   6 22441.0 1340.00  11
  -4   1  -6 23081.8 1186.49  16
  -4   1  -7 85022.8 2590.14  12
  -4  -1   7 81682.3 2569.37  33
  -4  -1   7 83214.3 2535.41  11
  -4   1  -7 82767.2 2226.61  16
  -4  -1   7 79236.2 2163.83  27
  -4   1  -8 17096.4 1180.59  12
  -4  -1   8 17061.7 1193.08  33
  -4  -1   8 15320.3 1090.05  11
  -4   1  -8 19205.2 1204.04  28
  -4   1  -8 16660.4 1036.94  16
  -4  -1   8 15428.3 983.275  27
  -4   1  -9 21667.3 1330.28  12
  -4  -1   9 22203.3 1340.03  33
  -4  -1   9 20265.0 1237.37  11
  -4   1  -9 23075.6 1302.89  28
  -4   1  -9 21921.7 1188.09  16
  -4  -1   9 20492.8 1136.78  27
  -4   1 -10 6355.55 728.736  12
  -4  -1  10 7222.61 663.587  34
  -4  -1  10 7742.47 800.430  33
  -4  -1  10 6036.43 678.333  11
  -4   1 -10 7737.12 792.907  28
  -4  -1  10 6168.90 655.817  27
  -4   1 -11 55614.5 2113.08  12
  -4  -1  11 54327.7 1745.15  34
  -4  -1  11 59434.4 2161.44  33
  -4  -1  11 51763.8 1933.60  11
  -4   1 -11 60249.5 2097.71  28
  -4   1 -11 51461.5 1866.09  16
  -4  -1  11 54435.7 1888.21  27
  -4   1 -12 40601.4 1800.06  12
  -4  -1  12 35475.7 1432.83  34
  -4  -1  12 42346.8 1806.04  33
  -4  -1  12 33478.2 1551.73  11
  -4   1 -12 38645.9 1689.83  28
  -4   1 -12 33894.8 1534.92  16
  -4  -1  12 36101.1 1555.27  27
  -4   1 -13 89488.4 2642.61  12
  -4  -1  13 85476.3 2228.75  34
  -4  -1  13 83077.7 2415.85  11
  -4   1 -13 92991.3 2606.45  28
  -4   1 -13 89157.6 2492.60  16
  -4  -1  13 84159.2 2382.01  27
  -4   1 -13 82971.4 2290.42  26
  -4   1 -14 38796.1 1735.29  12
  -4  -1  14 38371.7 1520.03  34
  -4  -1  14 38420.8 1635.56  11
  -4   1 -14 41638.0 1745.63  28
  -4   1 -14 38962.3 1664.53  16
  -4  -1  14 39573.5 1650.59  27
  -4   1 -14 37911.4 1558.92  26
  -4  -1  15 15199.5 972.472  34
  -4  -1  15 18268.6 1151.74  33
  -4   1 -15 15606.4 1087.53  28
  -4   1 -15 16093.3 1077.29  16
  -4  -1  15 14790.1 1019.45  27
  -4   1 -15 14458.9 992.273  26
  -4  -1  16 87541.0 2328.82  34
  -4   1 -16 94021.7 2601.96  28
  -4   1 -16 84236.3 2458.82  16
  -4  -1  16 88486.1 2444.37  27
  -4   1 -16 87952.4 2377.21  26
  -4  -1  17 11200.2 891.722  34
  -4   1 -17 10689.1 912.196  28
  -4   1 -17 8677.92 809.427  16
  -4  -1  17 9380.53 830.083  27
  -4   1 -17 9566.20 815.349  26
  -4  -1  18 121122. 2769.87  34
  -4   1 -18 116223. 2890.64  16
  -4  -1  18 120455. 2835.04  27
  -4   1 -18 111684. 2693.83  26
  -4  -1  19 13154.0 947.304  34
  -4   1 -19 12294.0 956.911  16
  -4  -1  19 12637.2 933.749  27
  -4   1 -19 11959.2 910.548  26
  -4  -1  20 81419.9 2274.82  34
  -4   1 -20 76342.0 2323.23  16
  -4  -1  20 78016.9 2244.39  27
  -4  -1  21 4066.85 566.891  34
  -4   1 -21 3848.49 539.263  16
  -4  -1  21 3653.14 524.835  27
  -4   1 -21 3585.47 522.237  26
  -4  -1  22 34741.2 1497.60  34
  -4  -1  22 39231.1 1542.64  27
  -4   1 -22 35184.9 1517.66  26
  -4  -1  23 2691.76 452.211  34
  -4  -1  23 2323.20 399.104  27
  -4   1 -23 2905.91 459.251  26
  -4  -1  24 15180.7 999.089  34
  -4  -1  24 15548.0 940.704  27
  -4   1 -24 15885.1 1022.04  26
  -4  -1  25 50344.9 1659.03  27
  -4   1 -25 48403.8 1748.64  26
  -4  -1  26 4483.69 511.107  27
  -4   1 -26 4394.89 558.077  26
  -4  -1  27 24584.0 1107.62  27
  -4   1 -27 24207.7 1195.50  26
  -4  -1  28 2493.25 406.586  34
  -4  -1  28 2239.38 348.427  27
  -4   1 -28 2290.86 394.811  26
  -4  -1  29 21910.1 1103.46  34
  -4  -1  29 22853.7 1006.69  27
  -4   1 -29 21832.5 1095.65  26
  -4  -1  30 12447.5 816.077  34
  -4  -1  30 11683.3 700.764  27
  -4   1 -30 11784.9 782.485  26
  -4  -1  31 19434.4 992.730  34
  -4  -1  31 19506.8 865.943  27
  -4   1 -31 18995.3 954.903  26
  -4  -1  32 25527.4 1095.10  34
  -4  -1  32 23918.1 914.489  27
  -4   1 -32 24827.5 1041.65  26
  -4  -1  33 23522.2 1018.64  34
  -4  -1  33 21820.9 789.192  31
  -4  -1  33 23106.4 852.890  27
  -4   1 -33 23719.7 966.474  26
  -4  -1  34 29066.4 1083.67  34
  -4  -1  34 26474.3 832.103  31
  -4   1 -34 28067.9 987.472  26
  -4  -1  35 2820.82 340.146  34
  -4  -1  35 2413.91 248.095  31
  -4   1 -35 2697.89 297.098  26
  -4  -1  36 22380.7 854.914  34
  -4  -1  36 19691.6 640.653  31
  -4  -1  37 3101.13 314.122  34
  -4  -1  38 33370.9 903.509  34
  -4  -2 -36 5669.49 392.786  25
  -4  -2 -35 2536.38 287.333  25
   4  -2  35 2436.61 256.454  24
  -4   2  34 14119.3 618.313  34
  -4  -2 -34 13552.8 677.576  25
   4  -2  34 14080.6 637.639  24
  -4   2  33 18605.5 767.600  34
  -4  -2 -33 18286.3 830.343  25
   4  -2  33 18828.4 780.378  24
  -4   2  32 65302.1 1519.11  34
  -4  -2 -32 61587.7 1585.26  25
   4  -2  32 63818.4 1507.72  24
  -4   2  31 6488.58 530.772  34
  -4  -2 -31 7964.65 603.592  25
   4  -2  31 6215.28 511.510  24
  -4   2  30 47780.4 1434.42  34
  -4  -2 -30 48901.7 1510.98  19
  -4  -2 -30 45173.7 1471.05  25
   4  -2  30 48468.8 1436.53  24
  -4   2  29 8200.60 643.102  34
  -4  -2 -29 8295.24 677.683  19
  -4  -2 -29 7903.59 653.738  25
   4  -2  29 7746.51 626.511  24
  -4   2  28 55303.3 1656.24  34
  -4  -2 -28 57275.3 1797.97  19
  -4  -2 -28 55220.2 1664.89  26
  -4  -2 -28 53007.7 1681.84  25
   4  -2  28 54540.8 1638.35  24
  -4   2  27 9757.84 731.815  34
  -4  -2 -27 9744.28 790.863  19
  -4  -2 -27 11085.7 787.256  26
  -4  -2 -27 10038.6 767.541  25
   4  -2  27 9510.19 721.614  24
  -4   2  26 80039.7 2099.12  34
  -4  -2 -26 81030.7 2300.46  19
  -4  -2 -26 84417.9 2178.27  26
  -4  -2 -26 81716.1 2183.80  25
   4  -2  26 75018.8 2035.30  24
  -4   2  25 4577.51 559.834  34
  -4  -2 -25 4625.66 605.795  19
  -4  -2 -25 4592.54 556.576  26
  -4  -2 -25 3939.50 528.040  25
   4  -2  25 5054.38 576.240  24
  -4   2  24 53950.8 1779.44  34
  -4  -2 -24 56738.0 2033.99  19
  -4  -2 -24 61688.5 1947.03  26
  -4  -2 -24 58840.9 1911.19  25
   4  -2  24 58889.5 1886.38  24
  -4   2  23 51328.9 1663.72  20
  -4   2  23 47727.7 1700.70  34
  -4  -2 -23 44690.5 1851.95  19
  -4  -2 -23 52171.8 1844.78  26
  -4  -2 -23 48554.3 1752.27  25
   4  -2  23 46963.1 1710.61  24
  -4   2  22 14378.6 910.093  20
  -4   2  22 12432.0 890.593  34
  -4  -2 -22 11841.6 976.230  19
  -4  -2 -22 14150.4 982.250  26
  -4  -2 -22 12891.8 914.168  25
   4  -2  22 11490.0 869.581  24
  -4   2  21 8525.78 711.706  20
  -4   2  21 8445.42 740.116  34
  -4  -2 -21 7438.57 781.378  19
  -4  -2 -21 9329.66 810.563  26
  -4  -2 -21 8523.54 746.498  25
  -4   2  20 4087.76 522.078  20
  -4   2  20 3479.01 491.048  34
  -4  -2 -20 3071.88 519.277  19
  -4  -2 -20 4010.41 561.678  26
  -4   2  19 4597.41 553.446  20
  -4   2  19 4055.06 526.074  34
  -4  -2 -19 3895.40 576.204  19
  -4  -2 -19 5490.09 643.617  26
  -4   2  18 2664.21 434.466  20
  -4   2  18 2205.11 407.046  34
  -4  -2 -18 1784.30 428.381  19
  -4  -2 -18 2630.38 488.523  26
  -4   2  17 12675.3 912.854  20
  -4   2  17 11248.2 858.920  34
  -4  -2 -17 11482.5 984.202  19
  -4  -2 -17 13326.2 1020.95  26
  -4   2  16 7348.67 703.733  20
  -4   2  16 6627.57 664.740  34
  -4  -2 -16 6257.88 747.743  19
  -4   2  15 18442.2 1111.06  20
  -4   2  15 17890.3 1077.96  34
  -4  -2 -15 17483.3 1216.87  19
  -4   2  14 64912.2 2056.18  20
  -4  -2 -14 61369.0 2256.05  19
  -4   2  13 7143.00 734.829  20
  -4  -2 -13 8081.64 862.871  19
  -4   2  12 71013.6 2149.05  20
  -4   2  12 68476.1 2049.27  34
  -4  -2 -12 70750.3 2406.51  19
  -4   2  11 27739.1 1367.80  20
  -4  -2 -11 29103.3 1566.65  19
  -4   2  10 122999. 2788.61  20
  -4   2  10 119392. 2679.88  34
  -4   2   9 14311.8 1167.24  20
  -4  -2  -9 6438.68 818.218  19
  -4   2   8 182532. 3380.50  20
  -4  -2  -8 189178. 3777.11  19
  -4   2   7 16181.9 1075.87  20
  -4  -2  -7 18411.9 1270.58  19
  -4   2   6 102211. 2517.92  20
  -4  -2  -6 98634.8 2679.12  19
  -4  -2  -6 102731. 3029.14  11
  -4  -2  -5 27157.5 1429.77  19
  -4  -2  -5 28928.7 1626.07  11
  -4  -2  -4 81236.8 2389.23  19
  -4  -2  -4 84498.4 2760.08  11
  -4  -2  -3 38672.6 1655.70  19
  -4  -2  -3 39286.4 1886.54  11
  -4  -2  -2 4083.44 563.555  19
  -4  -2  -2 5730.85 746.559  11
  -4   2   1 1146.82 287.647  34
  -4  -2  -1 1782.38 389.557  19
  -4  -2  -1 1559.76 416.950  11
  -4   2   0 6296.17 589.227  34
  -4  -2   0 7637.38 720.443  19
  -4  -2   0 6590.60 772.195  11
  -4   2  -1 682.596 252.197  34
  -4  -2   1 1065.73 296.399  19
  -4  -2   1 1107.26 353.158  11
  -4  -2   2 4715.79 570.246  19
  -4  -2   2 4856.33 647.740  11
  -4   2  -3 40461.6 1757.19  12
  -4  -2   3 38183.1 1560.80  19
  -4  -2   3 39508.4 1806.16  11
  -4   2  -4 84175.0 2575.34  12
  -4  -2   4 81270.7 2248.92  19
  -4  -2   4 78841.6 2532.80  11
  -4   2  -4 88128.0 2517.98  28
  -4   2  -5 24097.3 1402.19  12
  -4  -2   5 24072.3 1245.64  19
  -4  -2   5 23373.0 1379.94  11
  -4   2  -5 24487.1 1257.96  16
  -4   2  -6 94125.8 2772.37  12
  -4  -2   6 91856.6 2362.33  19
  -4  -2   6 90528.7 2656.37  11
  -4   2  -6 97746.8 2652.79  28
  -4   2  -6 92282.5 2408.60  16
  -4  -2   7 14732.6 966.368  19
  -4  -2   7 12789.4 1039.72  11
  -4   2  -7 12769.4 967.804  16
  -4  -2   8 191239. 3373.34  19
  -4   2  -8 186676. 3482.14  16
  -4  -2   8 191633. 3519.53  27
  -4  -2   9 6995.75 717.460  19
  -4   2  -9 8704.86 947.104  28
  -4   2  -9 7872.94 805.146  16
  -4  -2   9 7465.74 759.059  27
  -4  -2  10 110559. 2559.89  19
  -4   2 -10 113306. 2859.35  28
  -4   2 -10 110994. 2744.11  16
  -4  -2  10 110391. 2742.20  27
  -4  -2  11 28471.3 1307.85  19
  -4   2 -11 29852.8 1489.49  28
  -4   2 -11 26564.3 1370.84  16
  -4  -2  11 28234.9 1408.69  27
  -4  -2  12 63080.6 1935.10  19
  -4   2 -12 59921.2 2078.27  28
  -4   2 -12 59542.1 2038.92  16
  -4  -2  12 62168.0 2080.58  27
  -4  -2  13 8240.91 714.462  19
  -4   2 -13 8206.90 825.617  28
  -4   2 -13 7200.02 744.975  16
  -4  -2  13 7985.48 772.219  27
  -4  -2  14 62672.0 1920.94  19
  -4   2 -14 60651.5 2074.04  28
  -4   2 -14 58212.1 2027.60  16
  -4  -2  14 61985.8 2082.42  27
  -4   2 -14 61854.6 1948.17  26
  -4  -2  15 18066.9 1035.73  19
  -4   2 -15 16047.4 1082.84  28
  -4   2 -15 15512.5 1056.36  16
  -4  -2  15 17273.2 1101.58  27
  -4   2 -15 16019.6 1003.65  26
  -4  -2  16 6688.38 635.722  19
  -4   2 -16 6589.66 683.175  28
  -4   2 -16 6825.86 695.560  16
  -4  -2  16 7090.56 705.821  27
  -4   2 -16 6740.37 667.403  26
  -4   2 -17 10379.5 853.090  28
  -4   2 -17 9559.81 821.673  16
  -4  -2  17 11145.9 876.923  27
  -4   2 -17 11221.3 847.009  26
  -4   2 -18 1794.82 376.209  28
  -4  -2  18 2312.12 418.657  27
  -4   2 -18 2893.80 439.248  26
  -4   2 -19 3210.69 481.852  28
  -4  -2  19 5089.65 582.647  27
  -4   2 -19 4225.59 519.627  26
  -4   2 -20 3225.99 479.692  28
  -4  -2  20 3566.44 489.107  27
  -4   2 -20 3907.66 498.054  26
  -4  -2  21 7497.68 681.862  27
  -4   2 -21 7415.82 680.306  26
  -4  -2  22 12200.0 852.419  27
  -4   2 -22 12229.1 860.782  26
  -4  -2  23 50024.7 1668.92  27
  -4   2 -23 50138.4 1690.21  26
  -4  -2  24 56996.0 1742.96  27
  -4   2 -24 56168.6 1775.83  26
  -4  -2  25 5199.04 545.529  27
  -4   2 -25 4875.76 549.656  26
  -4  -2  26 77419.3 1930.50  27
  -4   2 -26 78733.3 2010.50  26
  -4  -2  27 8035.13 616.549  27
  -4   2 -27 8630.42 660.536  26
  -4  -2  28 52797.9 1407.81  31
  -4  -2  28 52876.0 1490.42  27
  -4   2 -28 51361.9 1523.19  26
  -4  -2  29 7032.12 506.979  31
  -4  -2  29 7160.09 550.059  27
  -4  -2  30 45304.9 1212.28  31
  -4  -2  30 42857.5 1250.11  27
  -4  -2  31 6692.88 461.604  31
  -4  -2  31 6779.26 495.111  27
  -4  -2  32 58527.8 1272.77  31
  -4  -2  32 59118.6 1336.57  27
  -4  -2  33 15222.3 620.594  31
  -4  -2  33 15504.2 651.679  27
  -4  -2  34 12894.4 540.057  31
  -4  -2  34 12375.5 542.374  27
  -4  -2  35 2349.99 220.868  31
  -4  -2  35 2455.15 229.442  27
  -4  -3 -32 3432.64 324.721  25
   4  -3  32 3383.28 315.591  24
  -4  -3 -31 28180.1 963.519  25
   4  -3  31 31281.7 983.068  24
  -4   3  30 22586.1 766.402  20
  -4  -3 -30 22550.4 910.966  25
  -4   3  29 54683.1 1278.76  20
  -4  -3 -29 55147.7 1484.90  25
   4  -3  29 52445.8 1412.04  24
  -4   3  28 13144.4 678.788  20
  -4  -3 -28 11562.4 720.524  25
   4  -3  28 12508.8 735.550  24
  -4  -3 -27 50371.7 1534.24  25
   4  -3  27 52692.1 1532.42  24
  -4   3  26 13906.6 775.348  20
  -4  -3 -26 13798.7 841.681  25
   4  -3  26 14432.2 839.205  24
  -4   3  25 79172.1 1884.61  20
   4  -3  25 79082.2 2013.43  24
  -4   3  24 9912.96 716.226  20
  -4  -3 -24 8767.48 703.784  25
   4  -3  24 10355.3 786.480  24
  -4   3  23 49894.4 1590.38  20
  -4  -3 -23 45727.7 1598.79  25
   4  -3  23 48664.3 1662.57  24
  -4   3  22 9145.16 712.876  20
  -4  -3 -22 8785.29 780.542  19
  -4  -3 -22 8346.81 700.994  25
  -4   3  21 20346.2 1064.52  20
  -4  -3 -21 20902.7 1204.14  19
  -4  -3 -21 19815.1 1074.67  25
  -4   3  20 15164.0 952.881  20
  -4  -3 -20 14980.9 1057.29  19
  -4   3  19 7089.72 667.262  20
  -4  -3 -19 6906.15 748.341  19
  -4   3  18 8939.29 764.761  20
  -4  -3 -18 8327.59 829.943  19
  -4   3  17 53004.8 1814.57  20
  -4  -3 -17 47697.1 1971.44  19
  -4   3  16 4926.97 601.215  20
  -4  -3 -16 3602.99 612.655  19
  -4   3  15 41164.9 1621.29  20
  -4  -3 -15 37979.6 1793.93  19
  -4   3  14 28795.7 1370.39  20
  -4  -3 -14 25823.3 1493.74  19
  -4   3  13 43277.2 1665.59  20
  -4  -3 -13 42219.1 1921.76  19
  -4   3  12 9177.12 875.621  20
  -4  -3 -12 6804.83 846.277  19
  -4   3  11 126496. 2843.94  20
  -4  -3 -11 135666. 3399.53  19
  -4   3  10 13358.7 1085.71  20
  -4  -3 -10 6035.31 844.595  19
  -4   3   9 91805.3 2408.57  20
  -4  -3  -9 95790.3 2840.59  19
  -4   3   8 31927.6 1441.09  20
  -4  -3  -8 34750.4 1728.69  19
  -4   3   7 35839.7 1507.32  20
  -4   3   7 38672.4 1474.40  34
  -4  -3  -7 36786.0 1758.71  19
  -4   3   6 20299.8 1151.81  20
  -4  -3  -6 20599.4 1323.76  19
  -4  -3  -5 26412.4 1476.40  19
  -4   3   5 28422.6 1442.21  28
  -4  -3  -4 9186.17 935.488  19
  -4   3   4 9440.65 858.497  28
  -4  -3  -3 25060.0 1409.02  19
  -4   3   3 25817.4 1374.63  28
  -4  -3  -2 4679.53 672.157  19
  -4   3   2 5214.26 706.098  28
  -4  -3  -1 15049.5 1082.03  19
  -4   3   1 16140.8 1108.00  28
  -4  -3   0 10510.7 910.258  19
  -4   3   0 10951.4 923.267  28
  -4  -3   1 13987.6 1027.60  19
  -4   3  -1 15024.8 1062.30  28
  -4  -3   2 4493.18 628.114  19
  -4   3  -2 5171.86 670.762  28
  -4  -3   3 21534.8 1254.63  19
  -4   3  -3 22128.4 1285.04  28
  -4  -3   4 9603.78 838.312  19
  -4   3  -4 9426.71 881.889  28
  -4  -3   5 21300.4 1221.17  19
  -4   3  -5 19976.8 1226.23  28
  -4  -3   6 18698.2 1160.40  19
  -4   3  -6 19252.8 1205.58  28
  -4  -3   7 35948.8 1568.78  19
  -4   3  -7 36500.6 1622.85  28
  -4  -3   8 29672.2 1450.41  19
  -4   3  -8 32478.8 1536.13  28
  -4  -3   9 98252.6 2563.42  19
  -4   3  -9 96678.4 2599.92  28
  -4  -3   9 102187. 2599.23  27
  -4  -3  10 6560.12 726.991  19
  -4   3 -10 6961.94 900.047  28
  -4  -3  10 5235.41 641.822  27
  -4  -3  11 129039. 2893.90  19
  -4   3 -11 125743. 2939.46  28
  -4  -3  11 130017. 2959.03  27
  -4  -3  12 6536.10 681.079  19
  -4  -3  12 6056.17 684.074  27
  -4  -3  13 43723.8 1670.27  19
  -4   3 -13 44307.9 1737.10  28
  -4  -3  13 43810.0 1714.08  27
  -4  -3  14 26101.9 1294.66  19
  -4   3 -14 25744.4 1324.76  28
  -4  -3  14 25286.2 1308.17  27
  -4   3 -14 26049.6 1204.50  26
  -4  -3  15 38409.6 1545.60  19
  -4   3 -15 35944.4 1548.29  28
  -4  -3  15 38734.2 1594.53  27
  -4   3 -15 37525.4 1424.54  26
  -4  -3  16 4526.59 553.535  19
  -4   3 -16 5040.21 613.723  28
  -4  -3  16 4737.43 573.922  27
  -4   3 -16 3973.33 489.438  26
  -4  -3  17 49569.6 1707.66  19
  -4   3 -17 49951.5 1783.38  28
  -4  -3  17 51879.5 1798.10  27
  -4   3 -17 51581.2 1639.32  26
  -4  -3  18 6429.86 623.716  19
  -4   3 -18 7046.60 691.268  28
  -4  -3  18 6700.85 649.366  27
  -4   3 -18 6491.32 585.141  26
  -4  -3  19 5794.20 586.235  19
  -4   3 -19 5694.24 607.666  28
  -4  -3  19 6673.88 635.716  27
  -4  -3  20 13590.6 866.267  19
  -4   3 -20 12819.1 881.938  28
  -4  -3  20 14024.7 892.327  27
  -4  -3  21 18327.7 984.389  19
  -4   3 -21 17619.0 1008.72  28
  -4  -3  21 19747.1 1024.55  27
  -4  -3  22 8508.20 666.045  19
  -4   3 -22 8312.69 690.722  28
  -4  -3  22 9912.24 718.610  27
  -4  -3  23 42806.6 1411.46  19
  -4  -3  23 44649.3 1460.29  27
  -4  -3  24 8473.03 636.604  27
  -4  -3  25 76421.5 1792.98  27
  -4  -3  26 12377.7 708.558  27
  -4  -3  27 52466.9 1389.00  27
  -4  -3  28 11211.6 621.518  27
  -4  -3  29 49679.3 1168.27  31
  -4  -3  29 49887.1 1233.12  27
  -4  -3  30 21487.7 729.302  31
  -4  -3  30 22934.7 793.362  27
  -4  -3  31 24598.2 730.277  31
  -4  -3  31 24415.2 774.192  27
  -4  -3  32 2910.78 256.866  27
  -4  -4 -27 1108.33 205.222  17
   4  -4  27 1074.03 200.266  24
  -4   4  26 12455.0 594.125  20
  -4  -4 -26 11389.9 626.369  17
   4  -4  26 11797.4 614.132  24
  -4   4  25 3465.27 342.295  20
  -4  -4 -25 2665.37 328.485  17
   4  -4  25 2374.48 316.115  24
  -4   4  24 2910.50 332.176  20
  -4  -4 -24 2879.42 357.037  17
   4  -4  24 3368.28 370.154  24
  -4   4  23 26103.1 990.080  20
   4  -4  23 25543.2 1016.07  24
  -4   4  22 17022.4 829.639  20
   4  -4  22 16289.3 849.560  24
  -4  -4 -21 36271.7 1306.44  17
   4  -4  21 39861.0 1357.27  24
  -4   4  20 11620.0 742.016  20
  -4  -4 -20 9742.14 704.153  17
  -4   4  19 47990.4 1495.24  20
  -4  -4 -19 45766.9 1523.62  17
  -4   4  18 4787.84 536.240  20
  -4  -4 -18 4536.67 525.032  17
  -4   4  17 60595.6 1734.79  20
  -4  -4 -17 57406.4 1746.08  17
  -4   4  16 16043.1 940.485  20
  -4  -4 -16 14974.2 916.218  17
  -4   4  15 25131.5 1171.21  20
  -4  -4 -15 24623.9 1158.08  17
  -4   4  14 6988.62 651.702  20
  -4  -4 -14 5475.47 644.167  19
  -4  -4 -14 6052.70 605.253  17
  -4   4  13 17279.1 977.427  20
  -4  -4 -13 14265.5 1034.43  19
  -4  -4 -13 15236.5 915.800  17
  -4   4  12 7956.70 692.060  20
  -4  -4 -12 5796.40 695.675  19
  -4  -4 -12 7233.11 641.678  17
  -4   4  12 8423.42 705.712  28
  -4   4  11 3141.95 504.875  20
  -4  -4 -11 1589.78 447.601  19
  -4  -4 -11 3089.48 462.224  17
  -4   4  11 2647.61 475.816  28
  -4   4  10 72629.6 1994.64  20
  -4  -4 -10 67586.0 2341.07  19
  -4  -4 -10 71299.8 1944.10  17
  -4  -4  -9 3356.42 632.900  19
  -4   4   9 4919.38 626.652  28
  -4  -4  -8 18991.1 1259.97  19
  -4  -4  -8 19082.4 999.138  17
  -4   4   8 22583.3 1195.62  28
  -4  -4  -7 6799.21 814.603  19
  -4  -4  -7 7815.54 653.332  17
  -4   4   7 7899.34 748.914  28
  -4  -4  -6 22723.5 1388.20  19
  -4  -4  -6 21771.3 1054.42  17
  -4  -4  -5 41934.3 1877.65  19
  -4  -4  -5 39041.3 1416.30  17
  -4  -4  -4 46646.1 1993.53  19
  -4   4   4 46127.2 1761.45  28
  -4  -4  -3 52671.3 2094.69  19
  -4   4   3 60077.1 2011.80  28
  -4  -4  -2 33522.7 1687.50  19
  -4   4   2 34489.4 1553.94  28
  -4  -4  -1 54162.7 2096.61  19
  -4   4   1 56913.1 1954.80  28
  -4  -4   0 13249.0 1109.17  19
  -4   4   0 11926.9 951.668  28
  -4  -4   1 56766.1 2106.83  19
  -4   4  -1 57920.4 1962.39  28
  -4  -4   2 38412.3 1739.58  19
  -4   4  -2 42497.7 1693.59  28
  -4  -4   3 58301.5 2105.93  19
  -4   4  -3 54743.3 1906.93  28
  -4  -4   4 43386.8 1806.25  19
  -4   4  -4 47781.4 1778.22  28
  -4  -4   5 39696.8 1718.53  19
  -4   4  -5 42179.3 1658.83  28
  -4  -4   6 25574.9 1392.07  19
  -4   4  -6 28238.8 1370.91  28
  -4  -4   7 8013.88 832.165  19
  -4   4  -7 8701.26 828.857  28
  -4  -4   8 21190.0 1211.78  19
  -4   4  -8 19772.5 1125.50  28
  -4  -4   9 3490.29 557.749  19
  -4   4  -9 4867.97 624.184  28
  -4  -4  10 67495.2 2101.63  19
  -4   4 -10 66120.4 1991.68  28
  -4  -4  10 66340.8 1881.83  27
  -4  -4  11 1979.95 430.363  19
  -4   4 -11 2480.30 490.877  28
  -4  -4  11 1244.86 313.631  27
  -4  -4  12 7330.05 703.116  19
  -4   4 -12 7243.78 671.376  28
  -4  -4  12 7103.01 632.244  27
  -4  -4  13 14508.7 947.256  19
  -4   4 -13 14451.9 923.076  28
  -4  -4  13 15460.2 912.959  27
  -4  -4  14 4776.17 578.263  19
  -4   4 -14 4819.74 550.497  28
  -4  -4  14 4856.70 526.714  27
  -4  -4  15 27367.0 1256.37  19
  -4   4 -15 25098.3 1175.63  28
  -4  -4  15 27948.2 1192.00  27
  -4  -4  16 15419.5 929.685  19
  -4   4 -16 15049.4 909.111  28
  -4  -4  16 15426.5 886.065  27
  -4  -4  17 54471.4 1689.82  19
  -4   4 -17 55738.1 1657.04  28
  -4  -4  17 55880.3 1629.57  27
  -4  -4  18 4069.09 485.491  19
  -4   4 -18 4452.94 494.363  28
  -4  -4  18 4455.18 475.726  27
  -4  -4  19 48758.2 1528.08  19
  -4  -4  19 50508.7 1478.18  27
  -4  -4  20 10008.3 684.736  19
  -4   4 -20 10000.2 672.565  28
  -4  -4  20 10616.8 668.500  27
  -4  -4  21 43241.4 1294.17  27
  -4  -4  22 15265.7 745.673  27
  -4  -4  23 26865.3 947.332  27
  -4  -4  24 3182.04 324.784  27
  -4  -4  25 3108.58 305.349  27
  -4  -4  26 11797.5 547.036  27
  -4  -4  27 728.100 144.650  27
  -4  -5 -16 54461.4 1369.99  17
   4  -5  16 45915.0 1236.17  24
  -4  -5 -15 1470.14 301.367  17
   4  -5  15 2902.41 372.423  24
  -4  -5 -14 35505.9 1161.91  17
  -4  -5 -13 5263.81 475.428  17
  -4   5  13 5507.95 450.738  28
  -4  -5 -12 8311.59 586.252  17
  -4   5  12 9159.10 584.525  28
  -4  -5 -11 2106.13 311.682  17
  -4   5  11 2484.15 329.398  28
  -4  -5 -10 1198.72 245.783  17
  -4   5  10 787.692 206.647  28
  -4  -5  -9 3095.49 374.846  17
  -4   5   9 3160.12 386.196  28
  -4  -5  -8 2704.47 357.684  17
  -4   5   8 2931.81 381.580  28
  -4  -5  -7 1352.41 271.149  17
  -4   5   7 1663.69 324.485  28
  -4  -5  -6 12397.6 731.258  17
  -4   5   6 12986.4 790.541  28
  -4  -5  -5 7928.52 636.888  17
  -4   5   5 10717.0 765.315  28
  -4  -5  -4 62845.0 1955.09  19
  -4  -5  -4 62511.5 1623.11  17
  -4   5   4 63568.9 1751.82  28
  -4  -5  -3 5166.61 668.678  19
  -4  -5  -3 9393.61 666.972  17
  -4  -5  -2 47166.9 1734.85  19
  -4  -5  -2 44697.1 1361.93  17
  -4   5   2 46826.8 1531.55  28
  -4  -5  -1 8452.46 816.190  19
  -4   5   1 9520.21 762.044  28
  -4  -5   0 48214.6 1759.28  19
  -4  -5   0 43418.7 1324.08  17
  -4   5   0 47745.1 1528.51  28
  -4  -5   1 8118.67 795.016  19
  -4  -5   1 10391.0 678.169  17
  -4  -5   2 50109.1 1786.50  19
  -4   5  -2 47205.2 1512.45  28
  -4  -5   3 5799.32 745.588  19
  -4   5  -3 12150.5 814.107  28
  -4  -5   4 69890.0 2073.35  19
  -4   5  -4 58628.8 1660.37  28
  -4  -5   5 6387.41 706.587  19
  -4   5  -5 13228.2 814.264  28
  -4  -5   6 12208.7 866.446  19
  -4   5  -6 13089.9 784.121  28
  -4  -5   7 1111.33 320.342  19
  -4   5  -7 1257.64 297.020  28
  -4  -5   8 2384.13 405.824  19
  -4   5  -8 2243.42 333.391  28
  -4  -5   9 3460.35 451.805  19
  -4   5  -9 3078.87 381.155  28
  -4  -5  10 827.753 241.359  19
  -4   5 -10 884.873 220.047  28
  -4  -5  11 2035.80 342.821  19
  -4   5 -11 2419.95 329.402  28
  -4  -5  12 10673.1 724.906  19
  -4   5 -12 10316.5 624.123  28
  -4  -5  13 4186.14 453.960  19
  -4   5 -13 4516.25 419.857  28
  -4   5 -14 33467.8 1046.20  28
  -4   5 -15 1323.04 265.268  28
  -4   5 -16 53482.5 1222.39  28
  -5   0   0 647.145 225.660  33
  -5   0  -1 115.286 155.166  33
  -5   0   1 378.077 200.088  33
  -5   0  -2 385.110 198.512  33
  -5   0   2 413.798 205.796  33
  -5   0  -2 726.005 308.718  26
  -5   0   3 3164.02 444.250  34
  -5   0  -3 2975.77 448.037  33
  -5   0   3 2827.24 471.867  33
  -5   0  -3 4345.76 641.718  26
  -5   0   4 37259.3 1411.20  34
  -5   0  -4 37698.7 1458.53  33
  -5   0   4 41462.6 1657.45  33
  -5   0  -5 4286.67 526.679  33
  -5   0   5 3961.82 574.661  33
  -5   0   6 104963. 2355.92  34
  -5   0  -6 105926. 2362.60  33
  -5   0   6 114189. 2761.84  33
  -5   0  -6 116197. 2488.98  19
  -5   0  -7 9660.94 709.367  33
  -5   0   7 11630.8 912.435  33
  -5   0  -7 10652.0 793.995  19
  -5   0   8 31849.4 1321.26  34
  -5   0  -8 28155.0 1173.73  33
  -5   0   8 30324.5 1422.34  33
  -5   0  -8 31178.3 1330.00  19
  -5   0  -8 33447.2 1509.25  26
  -5   0   9 10303.0 846.780  33
  -5   0  -9 11943.4 862.722  19
  -5   0  -9 12110.2 993.814  26
  -5   0  10 89485.4 2390.24  33
  -5   0 -10 87493.7 2234.79  19
  -5   0 -10 90279.4 2448.42  26
  -5   0  11 6513.72 675.418  33
  -5   0 -11 6621.66 676.405  19
  -5   0 -11 7818.03 787.784  26
  -5   0  12 71117.7 1994.18  34
  -5   0  12 78936.2 2183.88  33
  -5   0 -12 76633.6 2115.62  19
  -5   0 -12 77852.3 2258.41  26
  -5   0  13 13706.1 911.759  33
  -5   0 -13 15047.5 966.591  19
  -5   0 -13 15174.2 1046.60  26
  -5   0  14 54375.1 1740.09  34
  -5   0 -14 56180.2 1821.50  19
  -5   0 -14 54329.9 1852.82  26
  -5   0  15 2021.00 428.837  34
  -5   0  15 792.049 270.727  33
  -5   0 -15 1473.38 367.157  19
  -5   0 -15 1524.82 381.436  26
  -5   0  16 24321.0 1154.22  34
  -5   0  16 25988.4 1145.10  33
  -5   0 -16 23771.0 1204.04  26
  -5   0  17 5877.13 582.010  34
  -5   0  17 6406.72 555.488  33
  -5   0 -17 6340.19 629.976  26
  -5   0  18 152.352 196.973  34
  -5   0  18 245.935 156.825  33
  -5   0 -18 98.8333 198.298  26
  -5   0  19 3828.21 462.938  34
  -5   0  19 4075.00 416.360  33
  -5   0 -19 3907.96 490.640  26
  -5   0  20 3505.53 436.901  34
  -5   0  20 3837.77 383.158  33
  -5   0 -20 4140.44 487.905  26
  -5   0  21 315.325 198.220  34
  -5   0 -21 309.479 191.730  26
  -5   0  22 15158.5 845.341  34
  -5   0 -22 15917.8 879.642  26
  -5   0  23 1716.67 342.411  34
  -5   0 -23 1609.73 333.449  26
  -5   0  24 71628.1 1726.96  34
  -5   0 -24 71876.3 1748.97  26
  -5   0  25 1198.40 295.034  34
  -5   0 -25 897.892 267.020  26
  -5   0  26 54138.4 1400.21  34
  -5   0 -26 57860.1 1543.28  19
  -5   0 -26 56503.8 1430.89  26
  -5   0  27 2945.14 340.791  34
  -5   0 -27 2944.91 363.521  19
  -5   0 -27 2833.35 337.049  26
  -5   0  28 26291.7 892.916  34
  -5   0 -28 28217.2 985.584  19
  -5   0 -28 27838.2 910.820  26
  -5   0  29 362.454 145.532  34
  -5   0 -29 387.676 160.784  19
  -5   0 -29 451.011 148.033  26
  -5   1  28 5438.19 394.455  34
  -5  -1 -28 5956.39 438.571  19
  -5   1  27 40996.1 1123.00  34
  -5  -1 -27 43971.4 1233.65  19
  -5  -1 -27 41980.2 1098.41  26
  -5   1  26 5591.79 455.244  34
  -5  -1 -26 6776.39 530.776  19
  -5  -1 -26 5726.66 439.156  26
  -5   1  25 28410.6 1025.32  34
  -5  -1 -25 30031.8 1136.83  19
  -5  -1 -25 30180.1 1028.54  26
  -5   1  24 8725.50 602.157  34
  -5  -1 -24 8778.07 643.775  19
  -5  -1 -24 8451.60 579.967  26
  -5   1  23 18407.2 884.323  34
  -5  -1 -23 18638.3 957.281  19
  -5  -1 -23 19604.4 902.049  26
  -5   1  22 9811.24 673.427  34
  -5   1  22 9586.39 527.258  33
  -5  -1 -22 10163.0 730.879  19
  -5  -1 -22 10885.9 700.589  26
  -5   1  21 7473.12 602.868  34
  -5   1  21 7776.87 508.243  33
  -5  -1 -21 8428.03 686.592  19
  -5  -1 -21 8289.69 638.705  26
  -5   1  20 26599.5 1136.83  34
  -5   1  20 26924.6 986.457  33
  -5  -1 -20 26029.5 1208.07  19
  -5  -1 -20 28290.8 1193.10  26
  -5   1  19 972.460 323.681  34
  -5   1  19 352.044 184.138  33
  -5  -1 -19 1036.62 323.802  19
  -5  -1 -19 511.730 270.836  26
  -5   1  18 42514.5 1484.15  34
  -5   1  18 45878.0 1399.99  33
  -5  -1 -18 44090.9 1627.59  19
  -5   1  17 4786.39 577.264  34
  -5   1  17 3369.05 414.508  33
  -5  -1 -17 3525.17 518.095  19
  -5  -1 -17 3635.13 493.200  26
  -5   1  16 27119.3 1224.26  34
  -5   1  16 29972.4 1214.30  33
  -5  -1 -16 28202.9 1326.27  19
  -5  -1 -16 32075.9 1378.46  26
  -5   1  15 27279.3 1230.55  34
  -5   1  15 27778.9 1199.91  33
  -5  -1 -15 28394.2 1330.06  19
  -5  -1 -15 30233.8 1362.77  26
  -5   1  14 6720.39 666.219  34
  -5   1  14 5406.85 560.372  33
  -5  -1 -14 5535.02 624.415  19
  -5  -1 -14 5846.71 642.729  26
  -5   1  13 30683.8 1304.34  34
  -5   1  13 33715.2 1384.21  33
  -5  -1 -13 31687.6 1417.36  19
  -5   1  12 18926.3 1063.59  33
  -5  -1 -12 19503.0 1124.80  19
  -5   1  11 55065.4 1759.21  34
  -5   1  11 60799.3 1909.38  33
  -5  -1 -11 59558.8 1926.35  19
  -5   1  10 5190.70 605.158  33
  -5  -1 -10 5928.67 669.994  19
  -5   1   9 64878.9 1887.31  34
  -5   1   9 66636.3 2052.52  33
  -5  -1  -9 67831.4 2049.57  19
  -5   1   8 14849.1 994.757  33
  -5  -1  -8 19210.1 1121.57  19
  -5   1   7 41398.7 1516.08  34
  -5   1   7 37046.9 1550.27  33
  -5  -1  -7 38740.7 1540.43  19
  -5   1   6 26408.8 1314.86  33
  -5  -1  -6 29214.4 1342.45  19
  -5   1   5 72187.1 1980.14  34
  -5   1   5 67761.1 2083.41  33
  -5  -1  -5 68682.1 2013.46  19
  -5   1   4 9426.33 807.051  33
  -5  -1  -4 10412.7 822.268  19
  -5   1   3 33289.9 1453.17  33
  -5  -1  -3 34048.2 1396.35  19
  -5   1   2 26597.8 1290.99  33
  -5  -1  -2 27317.9 1250.82  19
  -5   1   1 13040.5 915.091  33
  -5  -1  -1 13739.4 889.131  19
  -5   1   0 66702.8 1997.30  33
  -5  -1   0 67343.4 1905.11  19
  -5   1  -1 11325.1 822.605  33
  -5  -1   1 14121.0 875.761  19
  -5  -1   2 27719.4 1392.19  33
  -5   1  -2 27817.0 1249.62  33
  -5  -1   2 29074.0 1235.66  19
  -5  -1   3 39353.2 1654.51  33
  -5   1  -3 42978.9 1697.60  26
  -5  -1   4 8787.85 811.516  33
  -5   1  -4 7231.77 637.642  33
  -5  -1   5 62918.2 2100.50  33
  -5   1  -5 57517.2 1693.73  33
  -5   1  -5 64033.0 2038.27  26
  -5  -1   6 23386.9 1292.41  33
  -5   1  -6 20935.4 997.716  33
  -5  -1   7 33772.4 1532.90  33
  -5   1  -7 29722.3 1165.83  33
  -5   1  -7 34144.9 1500.57  26
  -5  -1   8 15295.2 1036.84  33
  -5   1  -8 19194.5 1148.84  26
  -5  -1   9 78036.3 2284.26  33
  -5   1  -9 70900.1 2112.58  26
  -5  -1  10 6517.02 681.612  33
  -5  -1  10 6273.79 580.963  27
  -5  -1  11 62646.0 1752.39  27
  -5   1 -11 67939.7 2034.32  26
  -5  -1  12 19226.0 967.332  34
  -5  -1  12 18027.2 952.040  27
  -5   1 -12 20126.0 1120.20  26
  -5  -1  13 32800.7 1249.61  34
  -5  -1  13 31347.0 1249.79  27
  -5   1 -13 35207.5 1453.18  26
  -5  -1  14 5389.60 556.358  34
  -5  -1  14 4177.01 477.406  27
  -5   1 -14 4429.36 544.518  26
  -5  -1  15 24247.2 1070.47  34
  -5  -1  15 21712.1 1029.81  27
  -5   1 -15 24423.8 1196.07  26
  -5  -1  16 24136.8 1065.47  34
  -5  -1  16 23619.3 1064.51  27
  -5   1 -16 25194.3 1198.64  26
  -5  -1  17 3785.58 465.708  34
  -5  -1  17 2674.62 386.034  27
  -5   1 -17 2680.13 452.532  26
  -5  -1  18 42847.9 1392.41  34
  -5  -1  18 43442.2 1403.95  27
  -5   1 -18 45111.9 1558.60  26
  -5  -1  19 1053.20 280.754  34
  -5   1 -19 926.899 297.438  26
  -5  -1  20 27641.0 1082.56  34
  -5   1 -20 27221.5 1170.48  26
  -5  -1  21 7029.09 547.591  34
  -5   1 -21 7225.50 604.978  26
  -5  -1  22 9340.81 609.954  34
  -5   1 -22 10354.2 695.356  26
  -5  -1  23 20447.6 865.890  34
  -5   1 -23 21151.2 953.699  26
  -5  -1  24 7926.29 528.226  34
  -5   1 -24 8939.62 607.410  26
  -5  -1  25 27842.7 934.630  34
  -5   1 -25 27839.6 1016.73  26
  -5  -1  26 6027.03 425.585  34
  -5   1 -26 5671.82 446.964  26
  -5   1 -27 41068.9 1105.72  26
  -5   1 -28 4818.16 361.644  26
  -5  -2 -25 7135.33 476.526  19
  -5   2  24 2827.91 294.068  34
  -5  -2 -24 3200.04 357.442  19
  -5   2  23 24154.5 860.244  34
  -5   2  23 23584.8 699.939  33
  -5   2  22 1198.18 247.143  34
  -5   2  22 1141.62 187.597  33
  -5  -2 -22 1187.58 265.489  19
  -5   2  21 44684.2 1118.83  33
  -5  -2 -21 46272.4 1469.12  19
  -5   2  20 3858.15 441.132  34
  -5   2  20 3751.85 366.273  33
  -5  -2 -20 4043.48 496.828  19
  -5   2  19 84817.4 1712.56  33
  -5  -2 -19 82076.6 2075.11  19
  -5   2  18 4985.10 517.743  34
  -5   2  18 3762.99 405.076  33
  -5  -2 -18 4264.84 541.280  19
  -5   2  17 63476.8 1666.27  34
  -5   2  17 69004.9 1663.79  33
  -5  -2 -17 66956.2 1950.26  19
  -5   2  16 14456.2 830.623  34
  -5   2  16 14153.1 780.494  33
  -5  -2 -16 14671.8 951.273  19
  -5   2  15 26772.6 1118.28  34
  -5   2  15 28732.7 1141.01  33
  -5  -2 -15 27292.6 1286.40  19
  -5   2  14 1502.86 302.513  33
  -5  -2 -14 1666.90 404.248  19
  -5   2  13 18732.3 958.493  34
  -5   2  13 20796.5 1023.71  33
  -5  -2 -13 20777.9 1142.35  19
  -5   2  12 1029.48 276.807  33
  -5  -2 -12 977.487 347.401  19
  -5   2  11 14415.2 920.532  34
  -5   2  11 16359.6 940.345  33
  -5  -2 -11 16641.2 1044.21  19
  -5   2  10 21859.9 1095.23  33
  -5  -2 -10 22909.5 1214.03  19
  -5   2   9 2880.65 433.143  33
  -5  -2  -9 3292.95 556.333  19
  -5   2   8 18432.7 1025.32  33
  -5  -2  -8 18533.4 1099.04  19
  -5   2   7 26603.2 1231.57  33
  -5  -2  -7 26607.2 1302.88  19
  -5   2   6 3153.83 457.655  33
  -5  -2  -6 4114.36 562.800  19
  -5   2   5 20159.7 1069.50  33
  -5  -2  -5 20473.9 1128.56  19
  -5   2   4 9438.21 749.247  33
  -5  -2  -4 12280.4 905.012  19
  -5   2   3 63689.1 1881.27  33
  -5  -2  -3 64584.8 1965.83  19
  -5   2   2 4345.58 533.556  33
  -5  -2  -2 7547.67 748.387  19
  -5   2   1 70598.8 1942.63  33
  -5  -2  -1 72735.6 2051.57  19
  -5   2   0 12295.6 828.432  33
  -5  -2   0 16119.0 1058.28  19
  -5   2  -1 70188.2 1900.57  33
  -5  -2   1 72577.4 2005.10  19
  -5   2  -2 3719.71 460.241  33
  -5  -2   2 6053.92 630.293  19
  -5   2  -3 61232.2 1710.83  33
  -5  -2   3 60779.0 1815.45  19
  -5  -2   4 11589.6 797.562  19
  -5   2  -4 10151.3 684.141  33
  -5  -2   5 22745.0 1097.09  19
  -5   2  -5 21489.4 968.207  33
  -5  -2   6 3639.94 456.581  19
  -5   2  -6 5135.65 712.499  26
  -5  -2   7 28249.5 1187.95  19
  -5   2  -7 31267.8 1362.83  26
  -5  -2   8 15526.9 875.014  19
  -5   2  -8 16292.7 979.591  26
  -5  -2   9 3211.24 410.894  19
  -5   2  -9 3599.99 554.566  26
  -5  -2  10 20879.2 975.632  19
  -5   2 -10 22924.1 1139.43  26
  -5  -2  11 15857.4 834.387  19
  -5   2 -11 15874.5 947.897  26
  -5  -2  12 1131.41 254.861  27
  -5   2 -12 998.604 325.680  26
  -5  -2  13 20965.2 951.800  27
  -5   2 -13 23676.9 1114.35  26
  -5  -2  14 1910.36 314.926  27
  -5   2 -14 2695.06 404.854  26
  -5  -2  15 31556.9 1149.15  27
  -5   2 -15 32053.5 1269.27  26
  -5  -2  16 13786.1 762.037  27
  -5   2 -16 15603.7 886.610  26
  -5  -2  17 73700.9 1707.01  27
  -5   2 -17 79607.0 1922.85  26
  -5  -2  18 3769.39 412.267  27
  -5   2 -18 4616.59 492.385  26
  -5  -2  19 83449.5 1742.66  27
  -5   2 -19 82286.0 1873.92  26
  -5  -2  20 3893.64 389.406  27
  -5   2 -20 3958.56 424.722  26
  -5  -2  21 39776.4 1138.50  27
  -5   2 -21 41485.1 1254.92  26
  -5  -2  22 1519.68 243.252  27
  -5   2 -22 1547.45 270.230  26
  -5  -2  23 23338.9 815.254  27
  -5   2 -23 24514.8 887.536  26
  -5   2 -24 2565.13 285.755  26
  -5   3  19 900.028 163.478  33
  -5  -3 -19 1020.32 224.585  19
  -5   3  18 33909.9 945.190  33
  -5  -3 -18 35869.9 1169.92  19
  -5   3  17 9186.27 523.138  33
  -5  -3 -17 9632.31 647.277  19
  -5   3  16 44717.5 1193.20  33
  -5  -3 -16 44012.6 1404.82  19
  -5   3  15 976.561 216.304  33
  -5  -3 -15 1484.38 337.817  19
  -5  -3 -14 27470.1 1175.64  19
  -5   3  14 30172.6 1048.36  33
  -5  -3 -13 18278.0 984.720  19
  -5   3  13 18325.9 840.164  33
  -5  -3 -12 15837.8 933.437  19
  -5   3  12 15833.1 798.356  33
  -5  -3 -11 2698.58 439.015  19
  -5   3  11 2354.71 330.643  33
  -5  -3 -10 4056.31 501.694  19
  -5   3  10 4024.65 429.993  33
  -5   3   9 1220.47 252.128  33
  -5  -3  -9 1419.96 338.659  19
  -5  -3  -8 6592.05 638.334  19
  -5   3   8 5749.38 517.113  33
  -5  -3  -7 14641.6 936.973  19
  -5   3   7 13444.0 785.607  33
  -5  -3  -6 12490.9 878.862  19
  -5   3   6 11285.1 720.864  33
  -5  -3  -5 17282.2 1043.53  19
  -5   3   5 12244.0 751.640  33
  -5  -3  -4 48053.5 1668.54  19
  -5   3   4 42806.0 1383.07  33
  -5  -3  -3 9273.29 853.002  19
  -5   3   3 3421.10 419.077  33
  -5  -3  -2 69375.7 1984.87  19
  -5   3   2 65055.6 1668.51  33
  -5  -3  -1 7028.25 751.602  19
  -5   3   1 3710.59 420.811  33
  -5  -3   0 52925.6 1718.76  19
  -5   3   0 50172.8 1418.81  33
  -5  -3   1 8892.70 825.894  19
  -5   3  -1 3100.78 371.037  33
  -5  -3   2 65515.1 1872.30  19
  -5   3  -2 60831.7 1492.59  33
  -5  -3   3 7521.99 701.008  19
  -5   3  -3 7200.53 718.240  28
  -5  -3   4 44870.5 1522.84  19
  -5   3  -4 51146.5 1635.20  28
  -5  -3   5 14299.1 873.968  19
  -5   3  -5 15979.3 945.966  28
  -5   3  -5 13680.4 837.612  26
  -5  -3   6 11906.4 773.356  19
  -5   3  -6 14488.8 884.183  28
  -5   3  -6 13074.2 827.045  26
  -5  -3   7 12894.6 793.211  19
  -5   3  -7 14965.3 892.652  28
  -5   3  -7 13528.0 802.296  26
  -5  -3   8 5268.44 503.683  19
  -5   3  -8 6459.39 597.117  28
  -5   3  -8 5436.75 518.149  26
  -5  -3   9 1153.23 274.444  19
  -5   3  -9 1548.74 331.928  28
  -5   3  -9 1092.34 258.190  26
  -5  -3  10 4594.01 454.462  19
  -5   3 -10 4930.59 504.779  28
  -5   3 -10 4479.14 453.672  26
  -5  -3  11 2657.50 351.303  19
  -5   3 -11 2456.71 340.845  26
  -5  -3  12 15095.3 771.856  19
  -5   3 -12 15572.4 794.933  26
  -5  -3  13 19222.2 847.773  19
  -5   3 -13 19284.3 869.387  26
  -5  -3  14 26563.5 954.178  19
  -5   3 -14 26922.0 998.712  26
  -5  -3  15 1432.42 245.276  19
  -5  -3  15 1476.89 226.732  27
  -5   3 -15 1646.62 295.102  26
  -5  -3  16 41380.1 1093.35  19
  -5  -3  16 40718.5 1047.90  27
  -5   3 -16 42286.6 1172.68  26
  -5  -3  17 8470.26 474.813  27
  -5   3 -17 8281.22 509.572  26
  -5  -3  18 34989.5 926.758  27
  -5  -4  -6 43523.4 1344.49  19
  -5  -4  -5 13025.9 769.457  19
  -5  -4  -4 10072.7 683.291  19
  -5  -4  -3 20394.8 955.171  19
  -5  -4  -2 16880.1 874.924  19
  -5  -4  -1 9928.29 673.771  19
  -5  -4   0 1089.91 296.410  19
  -5   4   0 1428.55 267.574  26
  -5  -4   1 10256.0 678.797  19
  -5   4  -1 9884.10 573.371  26
  -5  -4   2 17259.9 863.582  19
  -5   4  -2 14741.5 686.065  26
  -5  -4   3 19372.5 897.873  19
  -5   4  -3 16669.0 713.234  26
  -5  -4   4 12341.6 715.673  19
  -5  -4   5 14306.8 775.559  19
  -5  -4   6 43843.8 1272.43  19
  -5  -4   7 6180.47 496.095  19
  -5  -4   8 37262.3 1120.74  19
;
_shelx_res_checksum     94423
_shelx_res_file
;
TITL YBN-154 in P2(1)2(1)2(1)
CELL 1.54184 4.914 6.022 42.514 90 90 90
ZERR 4 0 0 0 0 0 0
LATT -1
SYMM 0.5-X,-Y,0.5+Z
SYMM 0.5+X,0.5-Y,-Z
SYMM -X,0.5+Y,0.5-Z
SFAC C H N O F Br
UNIT 56 40 4 4 8 4
EQIV $1 1+X,+Y,+Z
EQIV $2 +X,1+Y,+Z
EQIV $3 1-X,0.5+Y,1.5-Z
L.S. 25
PLAN  15
TEMP -100(2)
HTAB N1 O1_$1
HTAB C7 O1_$2
HTAB C13 F1_$3
HTAB
BOND $H
CONF
fmap 2
acta
MERG 2
OMIT -1 7 2
OMIT -3 5 6
REM <HKL>E:/Yathi-Makup-#2/YBN-154-Next-2/Olex2-YBN-154-jpj/YBN-154.hkl</HKL>
WGHT    0.051800    2.647700
EXTI    0.003408
FVAR       7.39007
BR1   6    0.054436    1.148487    0.527049    11.00000    0.02287    0.02701 =
         0.02659    0.00541   -0.00004    0.00511
F1    5    0.829114   -0.253565    0.738520    11.00000    0.06185    0.08875 =
         0.05391    0.04540   -0.00458   -0.02006
F2    5    1.231549   -0.305607    0.696840    11.00000    0.06335    0.04516 =
         0.06462    0.00902   -0.00851    0.01013
O1    4    0.553467    0.445368    0.631788    11.00000    0.01512    0.04514 =
         0.03204    0.00759    0.00072    0.00257
N1    3    0.992364    0.366084    0.644664    11.00000    0.00659    0.03702 =
         0.02943    0.00625    0.00034   -0.00147
AFIX  43
H1    2    1.163038    0.398821    0.640448    11.00000   -1.20000
AFIX   0
C1    1    0.796415    0.469497    0.627445    11.00000    0.01117    0.02491 =
         0.02476   -0.00214   -0.00048    0.00095
C2    1    0.913394    0.609716    0.600580    11.00000    0.01617    0.03075 =
         0.03791    0.00866    0.00497   -0.00534
AFIX  23
H2A   2    1.048874    0.714791    0.609270    11.00000   -1.20000
H2B   2    1.008812    0.510909    0.585588    11.00000   -1.20000
AFIX   0
C3    1    0.697875    0.738694    0.583171    11.00000    0.01209    0.03004 =
         0.02437    0.00563    0.00402    0.00176
C4    1    0.590458    0.656064    0.555193    11.00000    0.02572    0.02422 =
         0.03221   -0.00237    0.00459    0.00898
AFIX  43
H4    2    0.649096    0.516135    0.547413    11.00000   -1.20000
AFIX   0
C5    1    0.395972    0.779067    0.538500    11.00000    0.02295    0.02195 =
         0.02439   -0.00150   -0.00026    0.00409
AFIX  43
H5    2    0.321616    0.723794    0.519417    11.00000   -1.20000
AFIX   0
C6    1    0.315487    0.979643    0.550175    11.00000    0.01343    0.02398 =
         0.02442    0.00703   -0.00299    0.00220
C7    1    0.414762    1.064453    0.578036    11.00000    0.02087    0.02282 =
         0.02682   -0.00461    0.00248    0.00570
AFIX  43
H7    2    0.353125    1.203476    0.585833    11.00000   -1.20000
AFIX   0
C8    1    0.607234    0.941237    0.594394    11.00000    0.02437    0.03039 =
         0.02167   -0.00181    0.00092   -0.00255
AFIX  43
H8    2    0.677903    0.997033    0.613633    11.00000   -1.20000
AFIX   0
C9    1    0.942409    0.209947    0.668828    11.00000    0.01714    0.03298 =
         0.02408    0.00292   -0.00595   -0.00963
C10   1    1.108563    0.023833    0.670502    11.00000    0.02216    0.04035 =
         0.02737    0.00274    0.00030    0.00268
AFIX  43
H10   2    1.249638    0.001813    0.655545    11.00000   -1.20000
AFIX   0
C11   1    1.065630   -0.128944    0.694258    11.00000    0.03770    0.03116 =
         0.04070    0.00587   -0.01293   -0.00561
C12   1    0.867426   -0.098582    0.715816    11.00000    0.03650    0.05664 =
         0.03486    0.02006   -0.01192   -0.01609
C13   1    0.702391    0.083068    0.714751    11.00000    0.02540    0.06949 =
         0.02950    0.00727    0.00147   -0.00866
AFIX  43
H13   2    0.564077    0.102194    0.730126    11.00000   -1.20000
AFIX   0
C14   1    0.736619    0.240794    0.691092    11.00000    0.02443    0.04190 =
         0.02506    0.00308    0.00132    0.00196
AFIX  43
H14   2    0.621706    0.367467    0.690113    11.00000   -1.20000
AFIX   0
HKLF 4
REM  YBN-154 in P2(1)2(1)2(1)
REM R1 =  0.0408 for    2388 Fo > 4sig(Fo)  and  0.0416 for all    2402 data
REM    173 parameters refined using      0 restraints
END
WGHT      0.0518      2.6481
REM Instructions for potential hydrogen bonds
HTAB N1 O1_$1
HTAB C7 O1_$2
HTAB C13 F1_$3
REM Highest difference peak  0.872,  deepest hole -0.590,  1-sigma level  0.102
Q1    1   0.0549  1.1450  0.5020  11.00000  0.05    0.87
Q2    1   0.0440  1.1472  0.5501  11.00000  0.05    0.84
Q3    1   0.0588  1.2942  0.5334  11.00000  0.05    0.65
Q4    1   0.0763  1.0020  0.5346  11.00000  0.05    0.63
Q5    1   0.0842  1.0003  0.5199  11.00000  0.05    0.56
Q6    1   0.2781  1.1463  0.5279  11.00000  0.05    0.49
Q7    1   0.5696  0.0428  0.7367  11.00000  0.05    0.37
Q8    1   0.8153  0.3966  0.5134  11.00000  0.05    0.36
Q9    1   0.8376  0.4124  0.5363  11.00000  0.05    0.35
Q10   1   0.5341  0.5188  0.5126  11.00000  0.05    0.34
Q11   1   0.5667  0.6465  0.5754  11.00000  0.05    0.31
Q12   1   0.5025  1.1216  0.5303  11.00000  0.05    0.31
Q13   1   0.6149  0.2002  0.7440  11.00000  0.05    0.30
Q14   1   1.0018  0.3770  0.6701  11.00000  0.05    0.30
Q15   1   0.4552  0.6864  0.5475  11.00000  0.05    0.30
;
_shelxl_version_number         .000002012
