# Supplementary material for: 2-(4-Bromo­phen­yl)-N-(3,4-di­fluoro­phen­yl)acetamide
Source: Acta Crystallogr Sect E Struct Rep Online. 2013 May 18;69(Pt 6):o900–1. doi: 10.1107/S1600536813012865 (PMC3685057; doi:10.1107/S1600536813012865)
Supplement: Supplementary file 2 [file e-69-0o900-Isup2.hkl]

#
# h,k,l, Fc-squared, Fo-squared, sigma(Fo-squared), status flag
#
data_I
_shelx_title ' YBN-154 in P2(1)2(1)2(1)'
_shelx_refln_list_code          4
_shelx_F_calc_maximum      165.52
_exptl_crystal_F_000       648.00
_reflns_d_resolution_high  0.8133

loop_
 _space_group_symop_operation_xyz
 'x, y, z'
 '-x+1/2, -y, z+1/2'
 'x+1/2, -y+1/2, -z'
 '-x, y+1/2, -z+1/2'

_cell_length_a     4.9140
_cell_length_b     6.0220
_cell_length_c    42.5140
_cell_angle_alpha  90.000
_cell_angle_beta   90.000
_cell_angle_gamma  90.000

_shelx_F_squared_multiplier     1.000

loop_
 _refln_index_h
 _refln_index_k
 _refln_index_l
 _refln_F_squared_calc
 _refln_F_squared_meas
 _refln_F_squared_sigma
 _refln_observed_status
   2   0   0       4416.42       5609.56        38.57 o
   4   0   0         40.84        159.00        17.09 o
   1   1   0       3398.27       3527.20        64.79 o
   2   1   0       3519.82       3670.11        33.68 o
   3   1   0       4839.21       5143.84        55.63 o
   4   1   0       1357.88       1340.76        27.86 o
   5   1   0       1294.97       1237.79        25.45 o
   0   2   0       1648.27       1662.07         9.86 o
   1   2   0       5878.66       5084.90        40.52 o
   2   2   0         35.32        118.40        11.73 o
   3   2   0       1143.09       1132.94        20.67 o
   4   2   0        104.01        124.96         7.20 o
   5   2   0        219.35        256.70        35.06 o
   1   3   0          1.66         44.55         4.73 o
   2   3   0        214.15        212.78         9.35 o
   3   3   0       4340.15       3807.48        40.14 o
   4   3   0        166.04        196.72        11.88 o
   5   3   0        971.06        946.45        25.38 o
   0   4   0       1381.48       1193.96        28.46 o
   1   4   0        906.49        854.32        20.78 o
   2   4   0       5097.61       4160.00       134.95 o
   3   4   0         46.67         53.84         3.64 o
   4   4   0         80.34        229.40        13.23 o
   5   4   0          4.63         23.78         3.64 o
   1   5   0         39.78         50.34         2.77 o
   2   5   0        543.33        550.09        20.27 o
   3   5   0          2.49          9.29         3.26 o
   4   5   0        793.89        849.42        27.96 o
   0   6   0        574.37        532.72        23.91 o
   1   6   0         42.48         60.39         7.39 o
   2   6   0        489.42        678.37        19.48 o
   3   6   0         50.35        109.68         9.82 o
   1   7   0        263.99        532.85        30.41 o
   1   0   1       4881.10       4597.42       178.42 o
   2   0   1       3620.28       4313.32        30.44 o
   3   0   1         22.99         29.89         2.77 o
   4   0   1       3634.27       3978.87        55.27 o
   5   0   1          0.81          4.21         2.41 o
  -5   1   1        216.60        245.87        11.69 o
  -4   1   1        501.16        548.59        17.90 o
  -3   1   1       1906.67       2099.44        24.46 o
  -2   1   1       5457.31       5935.00        83.61 o
  -1   1   1       1992.94       2057.81        14.14 o
   0   1   1       2989.57       3010.89        98.07 o
   1   1   1       2152.09       2144.64        15.13 o
   2   1   1       5521.59       5615.75        25.07 o
   3   1   1       1884.90       2005.88        20.10 o
   4   1   1        474.50        513.04        17.67 o
   5   1   1        197.32        234.49        25.63 o
  -5   2   1       1423.48       1323.95        26.07 o
  -4   2   1         18.65         26.92         3.71 o
  -3   2   1       2659.61       2647.57        41.66 o
  -2   2   1        343.19        356.38        12.63 o
  -1   2   1       1755.13       2055.60        23.57 o
   0   2   1        166.84        175.76        16.74 o
   1   2   1       1884.05       2061.54       122.55 o
   2   2   1        414.05        457.93         9.80 o
   3   2   1       2713.60       2782.28        39.21 o
   4   2   1         16.36         17.18         3.09 o
   5   2   1       1410.51       1318.55        25.49 o
  -5   3   1         20.25         90.59        30.38 o
  -4   3   1        254.62        286.12        14.20 o
  -3   3   1        354.97        509.09        24.06 o
  -2   3   1        371.40        396.02        12.85 o
  -1   3   1       5650.15       5724.78       385.08 o
   0   3   1       2638.80       2847.86        23.84 o
   1   3   1       5685.91       5537.30       123.12 o
   2   3   1        406.79        406.70        37.18 o
   3   3   1        415.19        491.19        17.15 o
   4   3   1        255.39        266.07        13.55 o
   5   3   1         16.57         95.67        53.03 o
  -5   4   1        152.66        182.06        12.36 o
  -4   4   1        884.07       1025.22        26.33 o
  -3   4   1        174.75        190.92         6.41 o
  -2   4   1       1237.50       1207.48        34.38 o
  -1   4   1        336.64        389.31        44.32 o
   0   4   1       1053.35       1274.93        91.88 o
   1   4   1        285.89        298.74        21.07 o
   2   4   1       1201.87       1165.96        97.88 o
   3   4   1        117.08        141.87         6.54 o
   4   4   1        905.84       1057.09        26.45 o
   5   4   1        143.43        184.13         8.03 o
  -4   5   1         73.24        165.89        10.20 o
  -3   5   1          2.10         68.52        39.51 o
  -2   5   1        988.25        954.29        22.49 o
  -1   5   1          7.74         13.51         1.59 o
   0   5   1       2402.01       2596.16       124.43 o
   1   5   1          5.58         14.99         1.75 o
   2   5   1       1020.51       1224.87       146.61 o
   3   5   1          0.33         20.99         4.21 o
   4   5   1         79.82        175.29        20.82 o
  -3   6   1        103.08        133.82        30.27 o
  -2   6   1        500.19        669.92        23.93 o
  -1   6   1         91.54        170.73         7.45 o
   0   6   1         25.55        136.17        68.77 o
   1   6   1        103.48        150.67         8.85 o
   2   6   1        523.57        572.72        80.63 o
   3   6   1        104.66        133.05         8.09 o
  -1   7   1        989.50       1021.05        54.82 o
   0   7   1        127.41        129.48         8.25 o
   1   7   1       1015.00       1174.43        33.72 o
   1   0   2       1166.36       1413.08        51.27 o
   2   0   2      10499.32      11609.36        96.27 o
   3   0   2         84.94        106.59         6.69 o
   4   0   2         12.25         78.63         7.21 o
   5   0   2          3.42          8.79         2.37 o
  -5   1   2        500.32        495.51        16.50 o
  -4   1   2       3421.96       3538.01        49.83 o
  -3   1   2       1071.92       1223.93        18.64 o
  -2   1   2        715.65        801.72        24.83 o
  -1   1   2       6146.85       6649.60       106.26 o
   0   1   2        477.93        486.87        16.55 o
   1   1   2       5994.31       6224.54       221.57 o
   2   1   2        783.85        856.03        26.09 o
   3   1   2       1106.96       1179.26        15.38 o
   4   1   2       3617.14       3543.41        37.88 o
   5   1   2        539.85        519.22        13.65 o
  -5   2   2         29.90        107.08        29.32 o
  -4   2   2         52.95         88.20        15.09 o
  -3   2   2        946.66        998.44        20.53 o
  -2   2   2       1361.03       1363.54        56.80 o
  -1   2   2       9646.28      10374.90       552.85 o
   0   2   2         31.36         32.30         4.17 o
   1   2   2       9679.97       9654.49        46.66 o
   2   2   2       1255.61       1199.37        19.54 o
   3   2   2        929.78        934.61        26.90 o
   4   2   2         82.79         87.54         7.84 o
   5   2   2         35.29         87.99        21.38 o
  -5   3   2       1290.47       1236.78        39.93 o
  -4   3   2         59.32         90.64         8.92 o
  -3   3   2       2591.19       2377.17        30.86 o
  -2   3   2        423.34        386.70        18.16 o
  -1   3   2       1818.13       1817.96        35.81 o
   0   3   2         13.22         23.09         5.49 o
   1   3   2       1950.52       2082.60        27.13 o
   2   3   2        473.27        466.72        49.84 o
   3   3   2       2623.14       2534.00        38.29 o
   4   3   2         79.31         88.56         8.40 o
   5   3   2       1224.47       1159.01        43.26 o
  -5   4   2        262.54        309.86        16.06 o
  -4   4   2        530.86        625.70        21.00 o
  -3   4   2        369.59        442.55        16.11 o
  -2   4   2       1597.00       1548.88        36.66 o
  -1   4   2        793.83        663.21        18.12 o
   0   4   2       2579.96       2606.07        73.61 o
   1   4   2        822.21        762.84        20.08 o
   2   4   2       1498.36       1420.53       160.49 o
   3   4   2        314.18        341.30        11.32 o
   4   4   2        508.23        746.12        37.53 o
   5   4   2        267.89        290.26        23.12 o
  -4   5   2        776.59        848.47        16.17 o
  -3   5   2        486.31        536.64        39.34 o
  -2   5   2       1185.07       1179.07        22.53 o
  -1   5   2        432.53        418.11         8.13 o
   0   5   2          5.58         42.36         5.57 o
   1   5   2        462.45        427.74        15.15 o
   2   5   2       1259.10       1306.80        67.33 o
   3   5   2        484.12        465.81        16.72 o
   4   5   2        764.84        892.66        26.75 o
  -3   6   2        238.10        295.71        30.97 o
  -2   6   2        244.47        413.27        16.18 o
  -1   6   2        938.39       1011.24        16.96 o
   0   6   2       1101.04        996.72        80.44 o
   1   6   2        893.46        896.82        24.02 o
   2   6   2        238.79        361.81        21.95 o
   3   6   2        251.94        283.29        13.22 o
   0   7   2          8.26         40.78        12.53 o
   1   7   2         68.90        254.60       114.05 o
   1   0   3        699.71        749.06        42.99 o
   2   0   3        668.64        903.34        12.24 o
   3   0   3       2711.48       2938.82        23.01 o
   4   0   3       2525.89       2572.80        42.90 o
   5   0   3         59.64         59.79         5.04 o
  -5   1   3        660.53        619.49        18.51 o
  -4   1   3        134.17        174.10         9.48 o
  -3   1   3        833.97        898.93        16.59 o
  -2   1   3        877.21        959.63        26.03 o
  -1   1   3       3179.89       3422.15        24.39 o
   0   1   3       1688.27       1730.28        36.98 o
   1   1   3       2863.61       2853.72        51.86 o
   2   1   3        852.58        910.96        10.05 o
   3   1   3        840.10        873.89        14.47 o
   4   1   3        147.18        180.21         9.04 o
   5   1   3        719.96        757.90        33.35 o
  -5   2   3       1300.62       1184.30        25.10 o
  -4   2   3        684.60        716.10        22.88 o
  -3   2   3       2633.83       2522.31        45.01 o
  -2   2   3       2927.63       2774.50       147.39 o
  -1   2   3        260.44        338.02        13.00 o
   0   2   3       2606.83       2782.02        93.66 o
   1   2   3        302.46        329.34         9.41 o
   2   2   3       2977.93       2828.00        23.37 o
   3   2   3       2791.40       2714.89        43.25 o
   4   2   3        742.16        723.05        18.03 o
   5   2   3       1228.92       1126.50        22.99 o
  -5   3   3         39.07        105.05        53.59 o
  -4   3   3        438.37        467.35        18.07 o
  -3   3   3       1401.51       1523.39       132.75 o
  -2   3   3        802.69        714.25        57.17 o
  -1   3   3       5886.58       5361.70        97.27 o
   0   3   3        312.39        366.53        17.91 o
   1   3   3       5956.53       5974.46        43.96 o
   2   3   3        832.33        815.26        18.16 o
   3   3   3       1530.77       1514.18       101.67 o
   4   3   3        396.19        400.69        16.48 o
   5   3   3         35.86        134.96         9.19 o
  -5   4   3        298.58        374.51        17.54 o
  -4   4   3        911.45       1045.64        68.21 o
  -3   4   3        923.16        854.90        17.85 o
  -2   4   3       1243.93       1155.20        19.92 o
  -1   4   3       1483.51       1315.09        76.12 o
   0   4   3        664.28        739.11        18.20 o
   1   4   3       1466.14       1610.77       206.98 o
   2   4   3       1201.51       1150.18        58.67 o
   3   4   3       1001.85        993.62        20.38 o
   4   4   3        920.16       1039.00        32.77 o
   5   4   3        278.81        327.04        24.82 o
  -4   5   3         13.84        144.64        38.70 o
  -3   5   3        461.72        608.60        69.62 o
  -2   5   3        695.62        686.93        37.26 o
  -1   5   3        251.56        221.82         9.29 o
   0   5   3       4257.83       4264.15        51.56 o
   1   5   3        267.37        234.90        15.82 o
   2   5   3        771.36        832.56        42.13 o
   3   5   3        468.65        465.74        14.78 o
   4   5   3         14.51        180.33        58.15 o
  -3   6   3        242.27        353.46        58.66 o
  -2   6   3        356.81        536.50        16.77 o
  -1   6   3        627.81        689.63        16.21 o
   0   6   3        829.06        948.56        36.30 o
   1   6   3        596.04        795.90        17.01 o
   2   6   3        358.22        387.80        14.42 o
   3   6   3        234.88        277.41        10.97 o
  -1   7   3        858.79       1007.11        59.97 o
   0   7   3          0.66         24.71         9.37 o
   1   7   3        893.58       1062.45        24.10 o
   0   0   4       1907.85       1623.15        17.89 o
   1   0   4       1167.59       1525.35        13.82 o
   2   0   4         63.12         68.16         3.09 o
   3   0   4       1589.94       1706.91        36.44 o
   4   0   4          1.10         50.24         7.05 o
   5   0   4        777.50        711.08        22.32 o
  -5   1   4        113.84        182.05        10.55 o
  -4   1   4        718.26        824.64        20.04 o
  -3   1   4        654.64        678.48        16.72 o
  -2   1   4       5128.64       5650.36        71.23 o
  -1   1   4       6755.29       6882.36       185.36 o
   0   1   4       1251.20       1296.89        31.18 o
   1   1   4       7170.23       6553.21        76.03 o
   2   1   4       5337.01       5732.77        29.78 o
   3   1   4        509.77        479.25        13.15 o
   4   1   4        663.71        711.41        17.25 o
   5   1   4        119.56        144.74        14.26 o
  -5   2   4        157.75        197.56        26.05 o
  -4   2   4       1480.70       1527.62        33.38 o
  -3   2   4       2016.43       2022.11        55.62 o
  -2   2   4        789.39        823.45        15.58 o
  -1   2   4       2660.75       2456.28       123.58 o
   0   2   4       7878.49       9146.91        88.10 o
   1   2   4       2745.91       2552.53        22.46 o
   2   2   4        787.21        829.36        16.85 o
   3   2   4       1926.84       1961.21        39.55 o
   4   2   4       1529.46       1536.72        32.53 o
   5   2   4        181.43        198.14        13.18 o
  -5   3   4        857.10        830.86        48.35 o
  -4   3   4        127.00        170.90        11.59 o
  -3   3   4       2038.90       1891.50        31.55 o
  -2   3   4        462.42        496.10        13.21 o
  -1   3   4        849.78        868.64        19.21 o
   0   3   4       1683.82       1560.65        27.21 o
   1   3   4        866.07        892.06        17.63 o
   2   3   4        521.15        500.98        14.88 o
   3   3   4       2019.34       1818.19        66.39 o
   4   3   4        157.12        174.50        11.14 o
   5   3   4        858.93        884.30        57.82 o
  -5   4   4        167.95        184.74        12.53 o
  -4   4   4        733.78        852.91        24.29 o
  -3   4   4        284.65        288.49        12.04 o
  -2   4   4       2105.28       1984.04        47.71 o
  -1   4   4       1761.13       1754.84       112.77 o
   0   4   4       1669.33       1642.52        27.14 o
   1   4   4       1673.56       1579.45        30.66 o
   2   4   4       1918.10       1677.82       105.25 o
   3   4   4        263.65        300.93        11.62 o
   4   4   4        707.50        841.14        40.42 o
   5   4   4        197.74        226.42        13.13 o
  -4   5   4       1074.31       1162.65        18.78 o
  -3   5   4        415.09        703.69        51.13 o
  -2   5   4        289.96        346.71        11.87 o
  -1   5   4       1224.11       1148.78        25.18 o
   0   5   4         86.14        124.81         8.15 o
   1   5   4       1238.80       1108.07        15.33 o
   2   5   4        231.84        207.76        29.46 o
   3   5   4        448.30        480.14        14.18 o
   4   5   4       1067.32       1172.68       103.97 o
  -3   6   4        398.38        491.60        55.07 o
  -2   6   4        426.11        585.55        19.41 o
  -1   6   4        430.04        513.18        20.79 o
   0   6   4        616.67        761.77        51.76 o
   1   6   4        468.99        458.47        24.47 o
   2   6   4        417.51        472.75        57.74 o
   3   6   4        451.60        518.91        13.85 o
  -1   7   4         71.77        235.77        35.51 o
   0   7   4        123.50        154.47        12.53 o
   1   7   4         69.90        183.97        66.87 o
   1   0   5         84.95         74.65         3.52 o
   2   0   5       1700.67       2046.49        21.72 o
   3   0   5       1297.01       1465.11        24.27 o
   4   0   5       1296.05       1411.14        32.24 o
   5   0   5         55.99         75.92         7.11 o
  -5   1   5       1293.38       1286.32        23.54 o
  -4   1   5       1233.86       1294.13        23.23 o
  -3   1   5       2286.66       2401.03        50.04 o
  -2   1   5       1535.28       1502.10        25.21 o
  -1   1   5      13688.66      14022.08       134.03 o
   0   1   5       3241.28       2857.83       246.79 o
   1   1   5      13640.37      12808.65        58.22 o
   2   1   5       1336.36       1272.32        11.43 o
   3   1   5       2197.72       2222.70        37.28 o
   4   1   5       1228.81       1216.00        22.69 o
   5   1   5       1209.90       1127.29        36.31 o
  -5   2   5        355.00        372.77        14.25 o
  -4   2   5        455.61        513.37        19.72 o
  -3   2   5       1144.33       1157.92        27.18 o
  -2   2   5       4637.67       4722.75        38.38 o
  -1   2   5        596.53        630.52        21.42 o
   0   2   5      13597.11      15100.96       313.59 o
   1   2   5        566.05        554.84        11.69 o
   2   2   5       4449.25       4373.71        71.69 o
   3   2   5        977.74        932.52        24.88 o
   4   2   5        445.60        441.39        12.08 o
   5   2   5        405.90        404.98        13.33 o
  -5   3   5        217.12        263.62        46.20 o
  -4   3   5        476.55        504.64        18.95 o
  -3   3   5       1789.44       1563.23        69.66 o
  -2   3   5       1391.48       1428.18        24.83 o
  -1   3   5       2635.13       2542.36        44.61 o
   0   3   5        166.79        147.36         5.84 o
   1   3   5       2551.46       2451.67        28.42 o
   2   3   5       1350.60       1258.54        21.34 o
   3   3   5       1824.44       1646.45        74.94 o
   4   3   5        422.06        379.34        15.89 o
   5   3   5        220.55        268.12        11.32 o
  -5   4   5        182.38        238.94        14.11 o
  -4   4   5        721.20        738.46        26.61 o
  -3   4   5        137.27        180.79         7.38 o
  -2   4   5       1193.59       1065.74        61.19 o
  -1   4   5       1912.74       1929.03        29.21 o
   0   4   5        295.10        290.77        11.82 o
   1   4   5       2057.84       2048.20        29.69 o
   2   4   5       1123.07       1074.25        34.04 o
   3   4   5        174.64        222.48         9.66 o
   4   4   5        693.38        754.53        22.83 o
   5   4   5        186.80        262.45        14.23 o
  -4   5   5         72.19        169.96        25.54 o
  -3   5   5        874.88        894.91        42.52 o
  -2   5   5        835.52        809.47        25.11 o
  -1   5   5        186.09        194.35        12.90 o
   0   5   5        804.48        803.38        45.83 o
   1   5   5        211.97        193.88         8.92 o
   2   5   5        883.79        845.54        88.75 o
   3   5   5        857.76        849.42        27.64 o
   4   5   5         62.28        193.37        62.66 o
  -3   6   5        469.68        559.62        16.07 o
  -2   6   5        680.01        750.04        18.28 o
  -1   6   5        368.73        420.39        17.43 o
   0   6   5        803.79        862.31       107.82 o
   1   6   5        334.36        373.26        12.60 o
   2   6   5        677.57        647.25        28.49 o
   3   6   5        455.90        536.06        27.46 o
  -1   7   5        336.25        387.11        42.14 o
   0   7   5          5.62         87.18        64.20 o
   1   7   5        338.38        419.63        13.62 o
   0   0   6       1280.82       1303.00        17.30 o
   1   0   6       4339.15       3910.89        52.45 o
   2   0   6       3554.29       3851.77       132.49 o
   3   0   6       5025.94       5962.23        59.39 o
   4   0   6        696.80        707.18        32.37 o
   5   0   6       2165.07       2043.79        52.24 o
  -5   1   6        518.16        511.73        25.77 o
  -4   1   6        477.19        481.36        14.47 o
  -3   1   6       1659.62       1836.77        43.22 o
  -2   1   6       2442.93       2515.93        51.50 o
  -1   1   6       5157.58       5509.55        16.83 o
   0   1   6      27396.18      24983.09        60.53 o
   1   1   6       5060.86       5042.35        25.61 o
   2   1   6       2375.85       2580.75        16.32 o
   3   1   6       1665.07       1759.74        33.28 o
   4   1   6        436.39        423.83        12.02 o
   5   1   6        461.67        402.49        22.51 o
  -5   2   6         48.48         65.92         8.80 o
  -4   2   6       1914.51       1874.28        29.08 o
  -3   2   6        262.40        301.48        11.60 o
  -2   2   6       5642.06       6083.76        42.82 o
  -1   2   6       1955.48       1918.65        68.58 o
   0   2   6        407.76        497.96         7.50 o
   1   2   6       2113.95       2284.87        41.92 o
   2   2   6       5594.02       6001.97        50.43 o
   3   2   6        253.75        273.00        10.72 o
   4   2   6       1880.81       1727.43        21.17 o
   5   2   6         40.47         76.72        13.70 o
  -5   3   6        205.46        216.39        11.06 o
  -4   3   6        386.48        374.99        15.95 o
  -3   3   6        651.45        625.16        18.35 o
  -2   3   6       4914.88       5008.40       352.18 o
  -1   3   6        205.63        197.06         7.14 o
   0   3   6       2342.53       2553.96        30.92 o
   1   3   6        151.07        126.70         4.48 o
   2   3   6       4852.79       4266.01        60.30 o
   3   3   6        590.58        583.52        27.37 o
   4   3   6        364.80        348.13        15.34 o
   5   3   6        205.17        240.71        11.39 o
  -5   4   6        740.76        802.80        24.80 o
  -4   4   6        397.03        406.26        15.42 o
  -3   4   6        793.14        718.41        30.71 o
  -2   4   6        522.35        548.79        38.61 o
  -1   4   6        391.47        409.07        12.70 o
   0   4   6       1106.61       1213.07        72.40 o
   1   4   6        338.86        305.36         9.94 o
   2   4   6        525.94        490.55        15.84 o
   3   4   6        802.70        805.73        17.86 o
   4   4   6        432.73        495.68        24.46 o
   5   4   6        728.80        808.61        23.47 o
  -4   5   6        211.02        232.50         9.85 o
  -2   5   6         58.90         81.16         6.20 o
  -1   5   6       1205.81       1107.13        20.21 o
   0   5   6        153.17        182.10         7.52 o
   1   5   6       1153.91       1067.52        16.45 o
   2   5   6         43.08         60.48         6.24 o
   3   5   6        122.96        195.90        13.89 o
   4   5   6        201.65        233.07        10.66 o
  -3   6   6         76.87        114.87         7.80 o
  -2   6   6        164.87        207.54        11.80 o
  -1   6   6        318.85        390.86        27.10 o
   0   6   6        780.79        669.88        18.76 o
   1   6   6        264.69        315.38        14.58 o
   2   6   6        150.35        191.85        15.90 o
   3   6   6         83.59         98.44         5.43 o
  -1   7   6        140.18        209.73        10.05 o
   0   7   6        582.15        679.51        42.91 o
   1   7   6        140.23        190.45         9.81 o
   1   0   7      12410.88      12924.00       261.15 o
   2   0   7        875.80        918.05        15.94 o
   3   0   7       3677.15       4008.90       186.14 o
   4   0   7       1243.24       1131.59        39.90 o
   5   0   7        134.83        193.26         8.97 o
  -5   1   7        707.46        720.69        20.77 o
  -4   1   7       1608.16       1527.37        59.00 o
  -3   1   7       2148.92       2454.16        38.89 o
  -2   1   7       1110.47       1214.48        22.67 o
  -1   1   7       4631.99       4795.70       138.42 o
   0   1   7      18001.92      17966.94       890.02 o
   1   1   7       5031.45       5646.35       114.59 o
   2   1   7        997.34       1035.17        24.66 o
   3   1   7       2108.12       2111.69        37.63 o
   4   1   7       1608.70       1520.81        19.81 o
   5   1   7        646.44        591.34        26.16 o
  -5   2   7        510.86        488.84        16.44 o
  -4   2   7        221.16        315.08        20.44 o
  -3   2   7        758.94        785.40        26.82 o
  -2   2   7       2425.71       2372.80        37.40 o
  -1   2   7        334.56        409.55         5.47 o
   0   2   7      10036.08       9503.90       578.15 o
   1   2   7        262.37        322.95        10.51 o
   2   2   7       2230.01       2214.29        28.29 o
   3   2   7        768.99        756.71        17.63 o
   4   2   7        198.97        247.98        11.67 o
   5   2   7        579.59        544.64        27.74 o
  -5   3   7        227.07        256.11        11.04 o
  -4   3   7        633.60        683.79        16.62 o
  -3   3   7         25.32         28.26         4.35 o
  -2   3   7       1587.40       1657.72        88.63 o
  -1   3   7       1128.16       1235.34        19.75 o
   0   3   7        506.79        545.49         9.52 o
   1   3   7       1310.40       1339.31        50.52 o
   2   3   7       1759.13       1558.09        32.41 o
   3   3   7         30.25         38.35         8.30 o
   4   3   7        646.66        665.85        20.74 o
   5   3   7        212.60        252.36         9.96 o
  -4   4   7        106.26        139.24         7.72 o
  -3   4   7        556.35        515.30        16.51 o
  -2   4   7        332.70        325.68        17.35 o
  -1   4   7       2381.65       2327.21        37.49 o
   0   4   7       1361.13       1421.44        31.38 o
   1   4   7       2318.15       2168.45        37.93 o
   2   4   7        336.51        325.60        12.99 o
   3   4   7        624.68        549.14        14.87 o
   4   4   7        133.19        153.45        10.76 o
   5   4   7         57.20        113.23         9.09 o
  -4   5   7         13.80         27.40         3.81 o
  -3   5   7       1031.85       1115.51        55.21 o
  -2   5   7        502.79        493.21        11.81 o
  -1   5   7        733.65        721.44        21.20 o
   0   5   7        355.58        363.40        11.57 o
   1   5   7        706.33        703.45        15.60 o
   2   5   7        522.33        552.27        19.33 o
   3   5   7       1015.61       1061.61        24.56 o
   4   5   7         13.28         21.87         3.99 o
  -3   6   7        267.03        338.37        58.47 o
  -2   6   7        257.07        261.16        12.71 o
  -1   6   7        669.77        658.65        14.23 o
   0   6   7        114.46        151.44         9.16 o
   1   6   7        683.04        729.13        20.82 o
   2   6   7        240.47        234.12        17.18 o
   3   6   7        251.86        285.33        20.92 o
  -1   7   7         93.96        102.90         7.18 o
   0   7   7         27.15        125.50        68.91 o
   1   7   7         66.33         68.40         4.12 o
   0   0   8       1885.41       1975.79        22.62 o
   1   0   8      13111.15      13561.64       632.26 o
   2   0   8       1523.68       1750.21        30.45 o
   3   0   8       4103.64       4284.43        51.68 o
   4   0   8         88.46         79.46         6.21 o
   5   0   8        616.81        566.97        13.15 o
  -5   1   8        294.21        312.77        40.00 o
  -4   1   8        258.92        295.08        16.12 o
  -3   1   8        641.63        625.27        30.54 o
  -2   1   8       2861.94       3079.60        27.51 o
  -1   1   8      22280.73      22158.85       217.07 o
   0   1   8        811.31        805.17        30.10 o
   1   1   8      22418.05      22381.73        56.55 o
   2   1   8       3138.38       3361.66        30.92 o
   3   1   8        708.76        710.98        18.95 o
   4   1   8        275.02        307.14         8.27 o
   5   1   8        293.50        316.76        35.77 o
  -5   2   8        315.26        339.10        13.76 o
  -4   2   8       3817.60       3477.61        62.28 o
  -3   2   8        315.51        332.85        14.64 o
  -2   2   8       3833.95       4045.77        65.89 o
  -1   2   8       1570.18       1624.83        56.26 o
   0   2   8        801.81        965.35        72.34 o
   1   2   8       1635.82       1720.66        63.03 o
   2   2   8       3755.50       3880.67        28.84 o
   3   2   8        335.82        329.18        11.70 o
   4   2   8       3964.88       3562.20        37.44 o
   5   2   8        278.71        291.25        11.97 o
  -5   3   8        116.20        112.00         7.72 o
  -4   3   8        549.14        608.97        25.93 o
  -3   3   8         87.94         71.00         6.41 o
  -2   3   8       2080.95       1896.41       142.65 o
  -1   3   8       1243.87       1363.64        62.52 o
   0   3   8       6895.50       6940.13       418.08 o
   1   3   8       1261.71       1234.23        19.51 o
   2   3   8       2077.53       1814.15        32.94 o
   3   3   8         74.79         64.70         7.33 o
   4   3   8        511.15        570.52        25.78 o
   5   3   8         99.02        104.28         6.24 o
  -4   4   8        323.36        371.39        20.54 o
  -3   4   8       1292.59       1219.10        29.02 o
  -2   4   8        287.11        225.90        11.76 o
  -1   4   8         62.59         70.00         5.22 o
   0   4   8        249.46        307.71        11.17 o
   1   4   8         85.69         82.88         7.74 o
   2   4   8        276.36        251.70        11.62 o
   3   4   8       1373.95       1248.48        22.20 o
   4   4   8        350.18        375.39        15.14 o
   5   4   8        615.61        686.63        20.65 o
  -4   5   8         40.08         51.57         4.78 o
  -3   5   8        681.20        873.66        21.72 o
  -2   5   8        110.04        123.93         6.08 o
  -1   5   8       2638.23       2479.33        93.37 o
   0   5   8        558.54        559.98        15.21 o
   1   5   8       2663.94       2383.78        28.05 o
   2   5   8        115.11        110.06         8.83 o
   3   5   8        667.05        688.48        16.64 o
   4   5   8         32.65         42.17         4.72 o
  -3   6   8        469.87        560.86        26.25 o
  -2   6   8         46.99         75.38         7.84 o
  -1   6   8        104.51        186.28        19.92 o
   0   6   8          2.84         33.89         8.19 o
   1   6   8        131.89        137.06         9.66 o
   2   6   8         51.67         59.92         9.15 o
   3   6   8        438.63        432.25        12.52 o
  -1   7   8         11.89         18.47         4.37 o
   0   7   8        672.67        723.07        20.70 o
   1   7   8         17.11         20.35         2.27 o
   1   0   9      10684.68      10838.59        44.47 o
   2   0   9         65.37         76.99         5.56 o
   3   0   9        425.54        451.26        16.90 o
   4   0   9         16.48         28.09         2.34 o
   5   0   9        196.73        209.72         9.99 o
  -5   1   9       1330.13       1226.11        21.24 o
  -4   1   9        410.31        385.18         9.75 o
  -3   1   9        645.62        705.36        20.74 o
  -2   1   9        309.83        338.90         8.62 o
  -1   1   9       3152.38       3081.16        53.56 o
   0   1   9       1038.59       1077.49        10.11 o
   1   1   9       3024.77       3125.44        37.38 o
   2   1   9        334.46        358.35         9.54 o
   3   1   9        730.26        779.96        28.58 o
   4   1   9        416.35        396.13         9.36 o
   5   1   9       1395.14       1374.04        65.93 o
  -5   2   9         40.17         55.85         6.26 o
  -4   2   9         81.44        193.25        72.12 o
  -3   2   9        167.74        211.01         9.93 o
  -2   2   9       3770.04       3897.13        34.71 o
  -1   2   9       1233.65       1289.98        30.34 o
   0   2   9       1841.27       1912.72        74.71 o
   1   2   9       1188.19       1225.43        62.81 o
   2   2   9       3760.36       3701.57        28.10 o
   3   2   9        154.06        175.33         8.71 o
   4   2   9        104.71        140.80         7.28 o
   5   2   9         46.09         61.53         6.05 o
  -5   3   9         16.00         23.78         3.70 o
  -4   3   9       1833.44       1731.97        36.90 o
  -3   3   9         72.97         63.65         6.20 o
  -2   3   9       2138.75       2271.78       162.04 o
  -1   3   9        395.86        476.72        11.70 o
   0   3   9        123.93        150.04         8.05 o
   1   3   9        395.07        443.92         8.31 o
   2   3   9       2028.02       2044.06        29.17 o
   3   3   9         69.99         60.98         6.97 o
   4   3   9       1972.98       1836.76        27.71 o
   5   3   9         16.33         22.94         3.00 o
  -4   4   9         30.43         78.62        14.31 o
  -3   4   9       1294.63       1170.51        72.49 o
  -2   4   9       1236.35       1099.29        64.53 o
  -1   4   9       2473.75       2454.17        70.44 o
   0   4   9       1256.91       1191.38        49.73 o
   1   4   9       2503.30       2228.81       208.02 o
   2   4   9       1300.06       1281.24        25.82 o
   3   4   9       1343.92       1362.82        23.23 o
   4   4   9         30.80         77.22        12.62 o
  -4   5   9         51.50         57.28         4.93 o
  -3   5   9       2027.99       1948.76        25.48 o
  -2   5   9         26.92         34.78         4.15 o
  -1   5   9        884.73        921.09        35.80 o
   0   5   9         34.40         48.52         4.02 o
   1   5   9        900.52        995.72        29.66 o
   2   5   9         27.63         32.01         3.83 o
   3   5   9       2051.36       2032.72        28.05 o
   4   5   9         52.74         59.51         5.34 o
  -3   6   9        267.34        377.89        28.79 o
  -2   6   9        198.93        201.76        15.71 o
  -1   6   9        680.57        595.04        14.60 o
   0   6   9       1847.30       1671.58        45.40 o
   1   6   9        737.14        698.54        20.30 o
   2   6   9        174.88        189.95        15.35 o
   3   6   9        275.01        386.51        75.50 o
  -1   7   9          2.16          9.51         2.15 o
   0   7   9         32.22        208.99       145.28 o
   1   7   9          1.47          6.30         1.97 o
   0   0  10          1.87         22.16         2.98 o
   1   0  10        114.74        140.03         3.68 o
   2   0  10       1750.34       2182.26        91.93 o
   3   0  10       2648.99       2518.23        45.18 o
   4   0  10          0.05         10.20         1.98 o
   5   0  10       1620.26       1647.01        25.13 o
  -5   1  10         77.23        101.61         8.23 o
  -4   1  10         80.74         93.14         8.44 o
  -3   1  10       1504.90       1490.16       132.67 o
  -2   1  10        876.78        931.63        16.16 o
  -1   1  10       5463.95       5265.52        56.07 o
   0   1  10        153.72        175.99         4.30 o
   1   1  10       6083.93       6241.20        39.14 o
   2   1  10        748.37        796.59        12.99 o
   3   1  10       1484.37       1489.56        59.21 o
   4   1  10         96.57        125.84         5.66 o
   5   1  10         85.93        116.86         8.10 o
  -5   2  10        392.45        410.22        14.93 o
  -4   2  10       2436.81       2251.86        35.92 o
  -3   2  10        918.55        985.70        19.31 o
  -2   2  10       4551.23       4209.69        41.42 o
  -1   2  10       2798.83       2882.24        52.88 o
   0   2  10         23.47         34.78         3.79 o
   1   2  10       2907.03       3386.28       139.92 o
   2   2  10       4792.30       4778.85       109.05 o
   3   2  10        952.25        931.89        19.72 o
   4   2  10       2269.10       2065.87        25.25 o
   5   2  10        383.49        400.07        18.77 o
  -5   3  10         82.07         73.99         5.98 o
  -4   3  10         37.76        187.33        67.06 o
  -3   3  10        113.42         93.27         7.61 o
  -2   3  10       1930.24       1906.22        56.37 o
  -1   3  10        546.51        539.07        12.20 o
   0   3  10       9562.39      10317.76       158.66 o
   1   3  10        564.13        660.96        15.24 o
   2   3  10       1841.70       1852.21        22.61 o
   3   3  10        123.22        113.30         9.53 o
   4   3  10         50.79        112.89         9.17 o
   5   3  10         88.87         85.34         4.96 o
  -4   4  10       1355.11       1309.38        23.86 o
  -3   4  10       1000.56        986.79        47.46 o
  -2   4  10        320.44        320.76        14.14 o
  -1   4  10        218.59        229.51         7.68 o
   0   4  10         54.34         79.73         5.33 o
   1   4  10        219.73        247.74        16.09 o
   2   4  10        316.47        349.21        43.73 o
   3   4  10       1017.17        921.24        24.16 o
   4   4  10       1275.80       1230.24        21.17 o
  -4   5  10         12.30         18.33         3.76 o
  -3   5  10        453.15        491.97        68.27 o
  -2   5  10        121.12        126.24         6.21 o
  -1   5  10       3100.95       2849.72        84.59 o
   0   5  10         84.29         80.95         4.14 o
   1   5  10       2953.49       2560.98        31.35 o
   2   5  10        133.00        141.57         7.60 o
   3   5  10        438.05        477.10        13.77 o
   4   5  10         15.51         15.75         2.98 o
  -3   6  10        634.64        695.88        17.45 o
  -2   6  10        100.66        123.47         9.35 o
  -1   6  10         84.18        102.49         8.45 o
   0   6  10        310.00        345.02        32.86 o
   1   6  10        106.41        135.46         9.04 o
   2   6  10         99.40        121.86        12.52 o
   3   6  10        641.32        706.93        47.61 o
  -1   7  10         24.16         26.39         3.47 o
   0   7  10        881.39        872.94        35.62 o
   1   7  10         21.13         17.86         3.09 o
   1   0  11       8578.98       8796.93       199.34 o
   2   0  11        160.09        204.14         8.00 o
   3   0  11        830.36        798.88        22.26 o
   4   0  11       2143.30       1997.55        44.79 o
   5   0  11         89.50        127.31         7.49 o
  -5   1  11       1181.38       1077.44        30.04 o
  -4   1  11        992.28        947.66        17.72 o
  -3   1  11       3885.66       3832.05       233.99 o
  -2   1  11       2449.01       2671.70        37.12 o
  -1   1  11       2354.96       2363.27        30.99 o
   0   1  11        518.00        577.40         6.85 o
   1   1  11       2120.13       2218.13        58.04 o
   2   1  11       2428.83       2609.58        55.91 o
   3   1  11       3798.75       3775.48       297.46 o
   4   1  11       1086.64       1017.27        19.88 o
   5   1  11       1346.26       1200.92        48.90 o
  -5   2  11        307.47        289.79        12.08 o
  -4   2  11        494.92        520.62        18.92 o
  -3   2  11        545.14        508.85        22.49 o
  -2   2  11       1502.55       1405.97        71.23 o
  -1   2  11        239.84        252.91         7.73 o
   0   2  11       5810.20       6406.83       731.34 o
   1   2  11        200.85        183.42        10.80 o
   2   2  11       1531.43       1544.20        18.44 o
   3   2  11        542.00        536.81        20.91 o
   4   2  11        518.59        519.33        12.76 o
   5   2  11        303.99        291.11        11.49 o
  -5   3  11         36.96         45.61         4.84 o
  -4   3  11       2546.33       2426.40        85.30 o
  -3   3  11        104.20         97.40         8.02 o
  -2   3  11       2222.26       1936.44        77.44 o
  -1   3  11        634.90        696.21        14.42 o
   0   3  11       2310.97       2446.15        80.20 o
   1   3  11        550.72        558.36        13.91 o
   2   3  11       2130.66       1940.79        64.62 o
   3   3  11         69.39         59.98         7.03 o
   4   3  11       2530.42       2386.45        31.47 o
   5   3  11         41.02         46.85         4.48 o
  -4   4  11         11.80         50.10         5.27 o
  -3   4  11        437.88        455.23        19.36 o
  -2   4  11        800.52        728.79        20.39 o
  -1   4  11       3915.98       3499.01        35.17 o
   0   4  11       2241.57       2182.50       110.16 o
   1   4  11       3953.64       3484.38       279.40 o
   2   4  11        893.63        823.71        20.59 o
   3   4  11        438.28        452.61        21.76 o
   4   4  11          6.95         34.00         5.87 o
  -4   5  11         36.91         42.13         4.15 o
  -3   5  11        870.89        880.18        19.84 o
  -2   5  11        117.82        123.98         6.79 o
  -1   5  11        827.11        777.51        19.18 o
   0   5  11        394.03        346.79         8.50 o
   1   5  11        777.56        743.03        14.56 o
   2   5  11        112.16        123.36         9.21 o
   3   5  11        937.55        903.61        35.00 o
   4   5  11         33.75         41.25         4.35 o
  -3   6  11        138.10        212.80         9.80 o
  -2   6  11        612.14        581.60        65.56 o
  -1   6  11        726.84        693.01        18.27 o
   0   6  11        940.00        926.85        31.58 o
   1   6  11        767.58        783.73        20.27 o
   2   6  11        616.76        684.07        29.30 o
   3   6  11        164.24        188.56         9.38 o
  -1   7  11         15.05         21.61         3.64 o
   0   7  11          3.34        170.63        79.65 o
   1   7  11         13.87         16.67         3.20 o
   0   0  12       8206.90       8716.32        54.82 o
   1   0  12       3783.02       3852.37       166.54 o
   2   0  12        178.24        163.85        10.20 o
   3   0  12       3652.15       4170.09        50.91 o
   4   0  12        251.62        259.27         8.17 o
   5   0  12       1405.48       1404.58        27.45 o
  -5   1  12        325.10        352.38        14.18 o
  -4   1  12        683.00        732.28        19.08 o
  -3   1  12        400.68        449.33        17.28 o
  -2   1  12       5550.61       5580.84       122.17 o
  -1   1  12       2823.14       2962.22        21.97 o
   0   1  12       5272.73       5525.56       333.13 o
   1   1  12       2866.37       2867.09        24.09 o
   2   1  12       5499.57       5971.74        44.93 o
   3   1  12        450.19        497.58        46.70 o
   4   1  12        687.49        681.04        21.11 o
   5   1  12        324.72        349.75        10.65 o
  -5   2  12          8.69         18.48         3.96 o
  -4   2  12       1360.19       1292.55        23.31 o
  -3   2  12        730.78        695.66        20.71 o
  -2   2  12        885.87        953.43        18.07 o
  -1   2  12       1494.15       1593.98        44.48 o
   0   2  12         81.89         99.53         5.15 o
   1   2  12       1655.27       1599.80        67.38 o
   2   2  12       1060.46       1102.66        18.09 o
   3   2  12        728.73        702.55        17.27 o
   4   2  12       1234.93       1130.49        18.73 o
   5   2  12          9.13         19.86         3.68 o
  -5   3  12        312.23        290.67        11.14 o
  -4   3  12        103.00        148.91        21.73 o
  -3   3  12       1485.41       1404.04        30.44 o
  -2   3  12       3088.71       2934.76        45.26 o
  -1   3  12        215.58        243.90        11.04 o
   0   3  12       5416.86       6062.87        42.41 o
   1   3  12        249.76        290.60        33.09 o
   2   3  12       3127.28       3101.34        30.05 o
   3   3  12       1419.61       1300.69        30.38 o
   4   3  12        100.91        115.55         8.84 o
   5   3  12        304.26        281.39        10.16 o
  -4   4  12        124.02        136.90         8.86 o
  -3   4  12        885.24        855.63        22.34 o
  -2   4  12        968.57        841.31        25.56 o
  -1   4  12        499.54        501.96        13.90 o
   0   4  12       1163.13       1176.94        25.37 o
   1   4  12        470.94        505.18        32.58 o
   2   4  12        956.39        803.92        93.64 o
   3   4  12        777.09        679.05        57.62 o
   4   4  12        133.56        132.30         7.06 o
  -4   5  12        158.14        160.57         7.77 o
  -3   5  12        314.94        364.50        14.98 o
  -2   5  12          2.75         18.21         3.83 o
  -1   5  12        543.03        503.68        25.99 o
   0   5  12          6.31         13.95         2.30 o
   1   5  12        464.78        410.26        12.63 o
   2   5  12         10.25         11.94         3.10 o
   3   5  12        288.08        275.00        10.78 o
   4   5  12        192.44        192.06         8.68 o
  -3   6  12        535.02        557.14        16.79 o
  -2   6  12         61.18         84.95        11.29 o
  -1   6  12        178.00        220.26        14.40 o
   0   6  12        534.07        587.43        19.56 o
   1   6  12        201.78        218.42        16.60 o
   2   6  12         69.03        103.40        15.79 o
   3   6  12        534.36        549.79        13.54 o
  -1   7  12        110.40        132.33        16.74 o
   0   7  12        807.45        832.86        26.87 o
   1   7  12        110.16        154.02        21.59 o
   1   0  13      13867.74      15004.30       436.26 o
   2   0  13       2350.70       2539.85       102.76 o
   3   0  13        853.15        903.56        47.45 o
   4   0  13       1997.72       1890.88        50.42 o
   5   0  13        239.20        267.93        10.27 o
  -5   1  13        609.67        588.88        14.62 o
  -4   1  13       1742.02       1622.80        34.17 o
  -3   1  13       1734.90       1786.42        34.19 o
  -2   1  13       4493.73       4952.81        37.80 o
  -1   1  13       5376.04       5758.35        38.14 o
   0   1  13        593.98        695.74        12.14 o
   1   1  13       5425.42       5500.13       145.26 o
   2   1  13       4089.18       4436.85       140.09 o
   3   1  13       1571.53       1587.32        68.70 o
   4   1  13       1747.20       1602.61        24.33 o
   5   1  13        647.19        606.70        17.56 o
  -5   2  13        372.61        367.94        12.12 o
  -4   2  13        124.82        138.65        10.25 o
  -3   2  13        149.34        147.50         9.69 o
  -2   2  13       4823.44       4471.37        39.12 o
  -1   2  13        535.69        556.76        14.04 o
   0   2  13       9930.36       9951.13        93.13 o
   1   2  13        551.03        572.59        12.01 o
   2   2  13       4852.15       4427.28       140.45 o
   3   2  13        131.64        133.68         7.63 o
   4   2  13        150.13        145.21         6.97 o
   5   2  13        404.01        407.48        24.90 o
  -5   3  13        356.15        336.15        11.74 o
  -4   3  13        826.65        788.35        23.17 o
  -3   3  13       1052.66       1060.47        17.77 o
  -2   3  13        888.98        821.80        25.13 o
  -1   3  13       2411.37       2354.61        67.57 o
   0   3  13        123.74        197.04         9.37 o
   1   3  13       2326.01       2268.24        55.26 o
   2   3  13        846.77        804.17        21.45 o
   3   3  13        997.11        900.83        16.89 o
   4   3  13        874.62        809.07        18.14 o
   5   3  13        384.61        353.62        11.15 o
  -4   4  13        302.48        288.45        15.13 o
  -3   4  13        479.35        510.72        23.32 o
  -2   4  13        980.74        862.62        22.86 o
  -1   4  13       1349.40       1220.57        18.88 o
   0   4  13        142.95        129.28         8.60 o
   1   4  13       1247.92       1148.29        37.45 o
   2   4  13       1013.09        871.21        60.89 o
   3   4  13        465.87        452.23        16.81 o
   4   4  13        291.60        272.12         9.82 o
  -4   5  13         79.54         98.86         5.99 o
  -3   5  13        409.76        375.45        14.14 o
  -2   5  13        668.58        654.98        13.98 o
  -1   5  13        169.92        167.53         6.01 o
   0   5  13        266.78        262.58         7.43 o
   1   5  13        133.36        128.63         8.75 o
   2   5  13        648.81        631.70        17.40 o
   3   5  13        419.83        378.80        10.05 o
   4   5  13         69.33         80.07         5.65 o
  -3   6  13         95.53        131.95         7.51 o
  -2   6  13        372.44        366.69        10.84 o
  -1   6  13        559.82        538.57        14.18 o
   0   6  13        252.74        267.61         8.74 o
   1   6  13        549.13        579.51        17.25 o
   2   6  13        379.94        401.35        30.67 o
  -1   7  13        349.04        287.85        22.17 o
   0   7  13          3.72         35.09         6.37 o
   1   7  13        363.63        375.06        12.15 o
   0   0  14       5673.40       6773.14        49.67 o
   1   0  14         80.67         86.66         3.25 o
   2   0  14       1810.39       1886.37        25.95 o
   3   0  14       2191.58       2221.45       155.47 o
   4   0  14         72.21         76.15         4.65 o
   5   0  14       1122.24       1013.95        19.20 o
  -5   1  14         99.97        107.50         5.68 o
  -4   1  14        755.43        749.35        15.78 o
  -3   1  14       1169.12       1139.73        27.19 o
  -2   1  14       3014.14       3277.88        45.14 o
  -1   1  14       3972.04       3880.21        29.26 o
   0   1  14       8555.92       8566.16        58.64 o
   1   1  14       4087.68       4105.60        29.89 o
   2   1  14       2961.18       3420.81       166.53 o
   3   1  14       1122.11       1123.95       166.40 o
   4   1  14        729.06        718.35        11.39 o
   5   1  14         74.89         85.52         6.27 o
  -5   2  14         12.13         28.67         4.44 o
  -4   2  14       1133.25       1168.23        32.67 o
  -3   2  14        439.63        367.54        20.08 o
  -2   2  14        473.04        535.77        10.92 o
  -1   2  14      10115.20      11124.87       219.46 o
   0   2  14       2858.11       2946.11       186.33 o
   1   2  14       9788.75      10473.42       127.67 o
   2   2  14        525.54        544.88        11.13 o
   3   2  14        434.25        403.60        15.41 o
   4   2  14       1139.81       1127.80        16.55 o
   5   2  14         18.48         41.60         7.19 o
  -5   3  14        553.53        534.12        24.86 o
  -4   3  14        491.71        505.44        27.30 o
  -3   3  14       1747.64       1686.05        30.78 o
  -2   3  14        594.53        539.24        25.76 o
  -1   3  14        941.06        982.29        27.53 o
   0   3  14       2147.83       2032.05        40.48 o
   1   3  14        958.19        957.81        19.39 o
   2   3  14        532.18        456.98        15.23 o
   3   3  14       1787.65       1571.04        23.81 o
   4   3  14        499.89        474.15        11.76 o
   5   3  14        503.09        491.58        12.69 o
  -4   4  14         93.85        113.99         7.26 o
  -3   4  14        780.88        787.66        17.99 o
  -2   4  14        577.87        540.26        12.73 o
  -1   4  14        765.81        741.18        19.32 o
   0   4  14        228.83        219.14        12.60 o
   1   4  14        748.80        707.88        34.70 o
   2   4  14        575.74        562.58        15.24 o
   3   4  14        843.10        800.66        22.23 o
   4   4  14         77.88         88.31         5.82 o
  -4   5  14        625.48        653.87        21.40 o
  -3   5  14        125.68        115.62         8.01 o
  -2   5  14        218.45        217.92         9.68 o
  -1   5  14        736.60        687.28        18.54 o
   0   5  14         24.40         47.64         4.63 o
   1   5  14        774.75        785.63        32.04 o
   2   5  14        212.79        191.87         9.71 o
   3   5  14        116.12        104.30         5.35 o
   4   5  14        612.04        616.27        19.26 o
  -3   6  14        522.60        556.28        27.75 o
  -2   6  14        445.43        433.07        17.73 o
  -1   6  14        274.05        263.66         9.99 o
   0   6  14        617.96        547.36        13.40 o
   1   6  14        292.36        289.50        10.24 o
   2   6  14        409.37        409.89        30.35 o
   0   7  14        170.77        168.14        11.84 o
   1   0  15       3349.34       3138.62        40.05 o
   2   0  15        118.48        162.94         8.41 o
   3   0  15       1190.63       1186.61        29.49 o
   4   0  15        872.24        832.10        29.82 o
   5   0  15          7.65         26.56         3.50 o
  -5   1  15        495.85        521.15        11.72 o
  -4   1  15        236.47        246.67        15.70 o
  -3   1  15        577.55        574.06        19.09 o
  -2   1  15       2085.58       2155.12        32.11 o
  -1   1  15       1935.88       1989.66        70.36 o
   0   1  15       1792.28       1839.04        27.69 o
   1   1  15       2185.87       2183.31        21.27 o
   2   1  15       2081.17       2183.90        82.97 o
   3   1  15        622.07        619.32        71.33 o
   4   1  15        264.32        288.03         7.82 o
   5   1  15        441.48        430.03        15.34 o
  -5   2  15        554.12        508.08        12.47 o
  -4   2  15        327.85        329.75        11.98 o
  -3   2  15       1558.75       1528.53        40.36 o
  -2   2  15        662.09        657.63        15.44 o
  -1   2  15        189.63        234.73         9.55 o
   0   2  15       1757.38       1842.33        23.93 o
   1   2  15        156.99        177.80        16.10 o
   2   2  15        844.57        900.75        23.42 o
   3   2  15       1475.98       1360.48        28.06 o
   4   2  15        323.31        305.16         8.65 o
   5   2  15        641.39        584.66        15.67 o
  -5   3  15          9.75         21.45         4.65 o
  -4   3  15        747.42        732.18        29.30 o
  -3   3  15       1592.07       1474.05        32.30 o
  -2   3  15        626.64        589.83        18.47 o
  -1   3  15       2359.29       2334.03        33.18 o
   0   3  15          8.18         15.89         2.37 o
   1   3  15       2379.15       2418.72       131.14 o
   2   3  15        688.54        707.51        28.34 o
   3   3  15       1550.34       1364.83        17.85 o
   4   3  15        761.13        693.00        14.02 o
   5   3  15         18.66         27.60         2.66 o
  -4   4  15        469.52        457.02        15.13 o
  -3   4  15        602.09        624.06        20.06 o
  -2   4  15        475.44        428.44        16.95 o
  -1   4  15       1362.61       1257.60        23.32 o
   0   4  15         31.78         35.97         3.98 o
   1   4  15       1425.48       1353.97        26.69 o
   2   4  15        460.87        423.22        10.17 o
   3   4  15        613.35        600.29        19.23 o
   4   4  15        501.32        492.96        14.68 o
  -4   5  15          9.95         41.71        13.11 o
  -3   5  15        219.75        213.60        14.42 o
  -2   5  15        631.65        634.01        23.25 o
  -1   5  15         68.58         71.85         5.06 o
   0   5  15       4094.28       3394.94       153.88 o
   1   5  15         86.34         83.93         8.83 o
   2   5  15        675.10        670.04        17.69 o
   3   5  15        218.74        209.31         8.55 o
   4   5  15         12.90         24.23         4.86 o
  -3   6  15        152.98        175.17         7.97 o
  -2   6  15        442.73        434.92        11.84 o
  -1   6  15        513.51        433.58        16.24 o
   0   6  15         19.77         34.80         3.46 o
   1   6  15        526.02        513.86        16.55 o
   2   6  15        435.22        474.45        38.34 o
   0   7  15         98.55        106.23         8.60 o
   1   0  16        541.02        450.52        11.74 o
   2   0  16       5768.55       5919.76        48.43 o
   3   0  16       1103.99       1250.67        81.96 o
   4   0  16         30.42         34.60         3.69 o
   5   0  16        492.92        454.93        12.38 o
  -5   1  16        519.53        539.32        17.84 o
  -4   1  16       1844.16       1689.30        33.16 o
  -3   1  16        436.06        397.56        15.74 o
  -2   1  16       2634.06       2541.09        33.14 o
  -1   1  16        591.65        664.71        13.65 o
   0   1  16         17.29         42.84        11.16 o
   1   1  16        456.28        486.75        12.66 o
   2   1  16       2610.75       2465.88       104.32 o
   3   1  16        440.76        389.99        15.16 o
   4   1  16       1780.75       1636.69        20.71 o
   5   1  16        443.31        445.70        11.71 o
  -5   2  16        229.58        264.07         8.95 o
  -4   2  16        121.94        124.38         7.44 o
  -3   2  16        723.40        767.40        17.89 o
  -2   2  16        816.22        790.26        18.60 o
  -1   2  16       6380.77       7038.50       282.25 o
   0   2  16        227.56        209.79         8.30 o
   1   2  16       6690.19       6586.49       321.82 o
   2   2  16        881.81        832.28        13.93 o
   3   2  16        743.25        678.61        16.74 o
   4   2  16        127.04        124.31         5.54 o
   5   2  16        239.99        268.06        16.67 o
  -5   3  16        792.07        819.02        16.77 o
  -4   3  16         64.88         80.23        12.13 o
  -3   3  16       1228.99       1068.63        20.34 o
  -2   3  16        678.20        622.40        19.69 o
  -1   3  16       1522.47       1522.03        22.97 o
   0   3  16       1164.28       1075.25        49.06 o
   1   3  16       1439.32       1464.68        58.86 o
   2   3  16        716.93        698.08        28.58 o
   3   3  16       1354.68       1226.19        20.12 o
   4   3  16         90.74         83.16         5.06 o
   5   3  16        771.13        763.35        11.72 o
  -4   4  16        256.44        284.57        12.04 o
  -3   4  16        510.55        510.60        18.26 o
  -2   4  16        756.84        734.62        25.10 o
  -1   4  16       1630.96       1483.12        33.00 o
   0   4  16       3043.96       3212.65        40.94 o
   1   4  16       1565.08       1491.53        28.23 o
   2   4  16        852.37        803.67        19.76 o
   3   4  16        501.20        430.75        16.18 o
   4   4  16        253.87        280.68         9.61 o
  -4   5  16       1086.42        927.42        79.08 o
  -3   5  16        146.89        181.11         7.64 o
  -2   5  16       1207.28       1196.96        58.05 o
  -1   5  16        841.97        767.55        18.28 o
   0   5  16        711.64        707.43        29.62 o
   1   5  16        812.77        672.39        27.30 o
   2   5  16       1192.92       1083.47        31.81 o
   3   5  16        146.18        170.58         9.28 o
   4   5  16       1057.08        989.48        22.62 o
  -3   6  16        221.69        259.01        14.15 o
  -2   6  16        547.32        454.63        17.76 o
  -1   6  16        320.98        272.53        10.09 o
   0   6  16        243.67        194.85         7.35 o
   1   6  16        325.69        294.76        12.48 o
   2   6  16        521.82        525.54        29.62 o
   0   7  16        196.55        183.09         8.32 o
   1   0  17         53.55         41.02         2.74 o
   2   0  17       3253.31       3435.95        87.16 o
   3   0  17         63.14         73.75         6.66 o
   4   0  17        649.44        600.60        19.34 o
   5   0  17        127.41        113.94         6.21 o
  -5   1  17         46.10         69.50         4.88 o
  -4   1  17        142.47        164.80        29.61 o
  -3   1  17        392.16        391.93        12.47 o
  -2   1  17       2935.87       2951.15        36.10 o
  -1   1  17        585.82        591.09         9.61 o
   0   1  17       5042.99       4208.89       203.12 o
   1   1  17        463.32        452.50        10.48 o
   2   1  17       3065.55       3031.40       129.91 o
   3   1  17        424.89        381.39        22.40 o
   4   1  17        173.92        181.58         7.64 o
   5   1  17         34.08         56.34         6.50 o
  -5   2  17       1344.42       1230.24        26.00 o
  -4   2  17        212.60        223.23         8.66 o
  -3   2  17       3305.27       3286.62        43.66 o
  -2   2  17        576.00        543.73        15.87 o
  -1   2  17       1491.67       1785.95        71.62 o
   0   2  17          1.25         30.33        11.53 o
   1   2  17       1438.85       1542.17        88.61 o
   2   2  17        501.15        494.46        12.72 o
   3   2  17       3199.84       2790.89        44.44 o
   4   2  17        195.10        194.25         7.78 o
   5   2  17       1500.45       1414.87        54.68 o
  -5   3  17        172.48        171.79         7.46 o
  -4   3  17       1049.67        934.81        48.92 o
  -3   3  17        829.60        793.97        18.66 o
  -2   3  17        512.76        432.79        43.69 o
  -1   3  17       2594.81       2386.27        52.37 o
   0   3  17        778.34        749.19        12.54 o
   1   3  17       2698.79       2507.23       211.70 o
   2   3  17        539.95        493.58        17.40 o
   3   3  17        970.99        890.31        16.24 o
   4   3  17       1060.03        936.04        15.93 o
   5   3  17        163.13        153.73         6.37 o
  -4   4  17       1087.47       1089.78        29.43 o
  -3   4  17        559.28        553.14        19.09 o
  -2   4  17        211.49        211.27         7.92 o
  -1   4  17        553.24        556.18        23.05 o
   0   4  17        167.17        191.28        13.07 o
   1   4  17        537.65        494.59        16.62 o
   2   4  17        250.30        240.07         7.34 o
   3   4  17        602.77        543.41        18.05 o
   4   4  17       1033.94       1021.73        17.66 o
  -3   5  17         35.98         47.05         5.50 o
  -2   5  17       1290.86       1204.67        22.37 o
  -1   5  17         10.00         19.61         2.96 o
   0   5  17       3432.48       3128.02        88.81 o
   1   5  17          7.77         13.49         4.60 o
   2   5  17       1362.72       1195.39        52.95 o
   3   5  17         24.41         31.37         4.07 o
  -2   6  17        212.65        202.55         7.74 o
  -1   6  17        160.29        157.96         9.26 o
   0   6  17          1.31          3.20         1.99 o
   1   6  17        149.02        138.14         8.69 o
   2   6  17        219.34        240.56        11.14 o
   1   0  18        419.64        416.46         8.64 o
   2   0  18       2848.09       2905.02        61.62 o
   3   0  18        381.45        348.92        17.81 o
   4   0  18        903.58        807.73        18.39 o
   5   0  18          0.35          3.15         1.91 o
  -5   1  18        862.75        815.80        15.90 o
  -4   1  18       2422.31       2181.42        83.23 o
  -3   1  18       1555.91       1554.63        24.77 o
  -2   1  18       1651.38       1784.95        33.18 o
  -1   1  18        383.21        459.43         8.61 o
   0   1  18        502.75        593.48        19.97 o
   1   1  18        436.42        438.94        13.96 o
   2   1  18       1784.70       1903.04        22.41 o
   3   1  18       1558.55       1531.54        70.07 o
   4   1  18       2419.48       2181.99        36.67 o
   5   1  18        859.60        805.55        15.38 o
  -5   2  18         64.71         78.75         5.42 o
  -4   2  18         32.00         43.08         4.00 o
  -3   2  18        522.65        530.87        17.88 o
  -2   2  18        582.38        570.56        38.75 o
  -1   2  18       4220.13       3904.43        51.78 o
   0   2  18       3201.31       3140.12        34.67 o
   1   2  18       3943.45       3316.26       213.62 o
   2   2  18        574.57        539.78        13.65 o
   3   2  18        445.05        387.33        15.70 o
   4   2  18         35.71         43.32         4.97 o
   5   2  18         63.07         76.22         7.76 o
  -5   3  18        680.13        639.56        18.06 o
  -4   3  18        122.82        158.86        10.31 o
  -3   3  18       2605.68       2316.90        45.34 o
  -2   3  18         56.92         74.96         6.79 o
  -1   3  18        281.37        302.54        15.55 o
   0   3  18        439.28        472.41        14.69 o
   1   3  18        280.82        300.35        35.00 o
   2   3  18         51.48        121.82        61.89 o
   3   3  18       2466.66       2169.44        46.63 o
   4   3  18         96.47        121.84         5.81 o
   5   3  18        688.06        644.75        17.08 o
  -4   4  18         71.34         85.43         6.87 o
  -3   4  18         81.95         88.17         7.89 o
  -2   4  18       2294.53       2022.51        39.01 o
  -1   4  18       1290.74       1311.59        70.55 o
   0   4  18       1887.26       1821.97        45.61 o
   1   4  18       1147.32       1032.26        65.65 o
   2   4  18       2243.50       1804.60        21.53 o
   3   4  18         70.40         55.42         6.07 o
   4   4  18         67.39         79.39         5.13 o
  -3   5  18         19.78         17.50         3.66 o
  -2   5  18        992.89        903.43        23.78 o
  -1   5  18        260.02        269.33         9.36 o
   0   5  18        100.69         97.83         7.10 o
   1   5  18        270.02        246.30        12.84 o
   2   5  18       1001.27        893.47        97.91 o
   3   5  18         18.04         19.57         8.57 o
  -2   6  18        422.80        365.55        10.10 o
  -1   6  18        458.99        438.74        20.40 o
   0   6  18        281.38        239.10         8.10 o
   1   6  18        440.34        422.65        13.39 o
   2   6  18        407.33        388.05        27.95 o
   1   0  19          0.19          6.78         1.69 o
   2   0  19       2099.71       2604.97        34.67 o
   3   0  19        460.24        437.20        37.16 o
   4   0  19       3068.05       2796.75        42.20 o
   5   0  19         98.12         72.40         4.80 o
  -5   1  19          6.04         12.07         3.03 o
  -4   1  19        208.74        210.29        12.15 o
  -3   1  19        555.82        522.76        18.20 o
  -2   1  19       3924.89       3914.43        72.87 o
  -1   1  19       3191.15       2920.30        42.35 o
   0   1  19       5882.03       6410.05        68.79 o
   1   1  19       3332.12       2983.51        25.82 o
   2   1  19       3925.04       3991.51        85.60 o
   3   1  19        543.32        514.92        48.59 o
   4   1  19        233.77        229.54         8.59 o
   5   1  19          8.47         18.27         3.74 o
  -5   2  19       1656.42       1552.81        25.42 o
  -4   2  19         72.30         82.76         5.65 o
  -3   2  19       3030.40       2992.49       142.89 o
  -2   2  19        317.20        296.15        28.17 o
  -1   2  19       1619.02       1804.73        26.68 o
   0   2  19        484.74        606.39        18.42 o
   1   2  19       1608.03       1555.76        25.09 o
   2   2  19        367.69        358.52        16.84 o
   3   2  19       2952.03       2406.75       129.64 o
   4   2  19         74.89         76.96         8.22 o
   5   2  19       1651.64       1537.64        23.67 o
  -5   3  19         13.58         17.31         2.42 o
  -4   3  19        120.76        128.45         9.13 o
  -3   3  19        593.37        605.53        16.36 o
  -2   3  19        656.33        625.61        15.37 o
  -1   3  19       2592.13       2351.35        78.65 o
   0   3  19       4283.24       3855.54       260.43 o
   1   3  19       2690.26       2581.51        35.07 o
   2   3  19        633.61        572.62        19.05 o
   3   3  19        560.30        548.04        14.84 o
   4   3  19        101.89        111.04         6.44 o
  -4   4  19        940.65        865.26        20.50 o
  -3   4  19        401.58        375.87        20.44 o
  -2   4  19        894.85        892.56        41.13 o
  -1   4  19        713.34        711.15        17.80 o
   0   4  19         47.77         44.55         4.59 o
   1   4  19        643.66        588.86        18.52 o
   2   4  19        835.06        745.48        13.98 o
   3   4  19        406.64        353.75        14.28 o
   4   4  19        938.66        915.99        19.59 o
  -3   5  19         35.89         36.08         4.73 o
  -2   5  19        943.99        962.78        38.60 o
  -1   5  19         37.55         39.42         4.57 o
   0   5  19       1629.03       1557.79        33.34 o
   1   5  19         40.30         37.41         7.82 o
   2   5  19       1044.90        966.68        57.47 o
   3   5  19         41.11         38.39         6.30 o
  -2   6  19        244.98        235.65         9.56 o
  -1   6  19         42.56         54.86         5.82 o
   0   6  19          4.35          8.89         2.50 o
   1   6  19         52.17         60.42         4.99 o
   2   6  19        232.27        246.72        12.96 o
   1   0  20          3.79         18.74         3.09 o
   2   0  20       3808.25       3591.63        76.76 o
   3   0  20        673.46        616.41        51.80 o
   4   0  20         21.39         39.67         4.84 o
   5   0  20         62.65         70.06         4.54 o
  -5   1  20        499.81        495.77        10.29 o
  -4   1  20       1468.43       1374.89        30.06 o
  -3   1  20       1106.05       1065.59        25.97 o
  -2   1  20       1471.81       1564.86        32.37 o
  -1   1  20        744.92        698.70        13.40 o
   1   1  20        709.09        680.34        26.68 o
   2   1  20       1441.29       1374.01        30.25 o
   3   1  20       1085.16       1055.03        37.67 o
   4   1  20       1528.49       1454.32        24.99 o
   5   1  20        524.19        504.54        14.61 o
  -5   2  20         44.57         70.69         4.49 o
  -4   2  20         47.30         67.57         4.78 o
  -3   2  20       2804.63       2697.41        81.57 o
  -2   2  20        418.82        381.81        20.19 o
  -1   2  20       5589.70       5335.68        98.45 o
   0   2  20          3.20         14.42         2.67 o
   1   2  20       5724.27       5958.97        69.28 o
   2   2  20        353.56        314.98        12.58 o
   3   2  20       2676.19       2282.77        48.38 o
   4   2  20         52.82         65.57         5.17 o
   5   2  20         51.69         71.87         5.26 o
  -4   3  20        274.78        276.67        12.98 o
  -3   3  20        311.81        318.16        11.99 o
  -2   3  20        495.84        539.38        17.87 o
  -1   3  20        429.69        451.44        18.59 o
   0   3  20        553.96        556.65        13.76 o
   1   3  20        428.69        493.41        15.61 o
   2   3  20        475.32        451.71        16.86 o
   3   3  20        373.87        370.35        11.80 o
   4   3  20        256.54        247.50         9.32 o
  -4   4  20        208.84        196.50        17.22 o
  -3   4  20         17.24         29.64         4.98 o
  -2   4  20        797.55        727.38        46.39 o
  -1   4  20       1942.30       1837.92        42.59 o
   0   4  20        922.95        863.85        41.90 o
   1   4  20       2050.55       1882.51        46.25 o
   2   4  20        674.96        543.71        13.50 o
   3   4  20         19.06         31.29         3.87 o
   4   4  20        200.47        187.43         7.15 o
  -3   5  20        147.12        141.46         9.08 o
  -2   5  20        952.09        809.71        18.22 o
  -1   5  20        198.07        182.23         9.17 o
   0   5  20          6.87          9.96         3.07 o
   1   5  20        218.59        208.80        17.02 o
   2   5  20        936.99        837.11        27.86 o
   3   5  20        145.93        151.41         8.25 o
  -2   6  20        279.93        265.62         9.63 o
  -1   6  20        641.13        519.81        48.02 o
   0   6  20        349.69        271.24         9.66 o
   1   6  20        621.86        553.15        18.01 o
   2   6  20        262.45        289.64        20.85 o
   1   0  21         10.89         27.33        11.85 o
   2   0  21       1445.68       1408.17        32.08 o
   3   0  21         32.85         31.65         4.60 o
   4   0  21        692.46        643.70        16.28 o
   5   0  21          0.52          5.72         2.52 o
  -5   1  21        137.23        145.81         5.48 o
  -4   1  21         55.39         59.03         7.57 o
  -3   1  21        171.92        170.43         8.30 o
  -2   1  21       1395.52       1435.58        39.06 o
  -1   1  21       4206.29       4056.84        42.33 o
   1   1  21       4176.52       4089.15        48.78 o
   2   1  21       1361.89       1364.85        21.28 o
   3   1  21        231.21        233.21        11.38 o
   4   1  21         58.48         69.34         4.92 o
   5   1  21        124.93        130.47         7.44 o
  -5   2  21        867.92        835.01        16.41 o
  -4   2  21        153.55        155.50         6.19 o
  -3   2  21       3482.71       3399.93        79.84 o
  -2   2  21        623.36        641.17        73.02 o
  -1   2  21        768.20        839.78        25.47 o
   0   2  21        266.07        291.02        12.98 o
   1   2  21        752.61        688.71        51.74 o
   2   2  21        628.20        644.63        18.19 o
   3   2  21       3645.27       3307.01        83.49 o
   4   2  21        145.53        136.67         8.83 o
   5   2  21        787.74        747.58        15.74 o
  -4   3  21        384.06        373.11        11.76 o
  -3   3  21        925.06        834.36        23.15 o
  -2   3  21        328.11        332.47        22.64 o
  -1   3  21       3170.51       3069.87        94.39 o
   0   3  21        822.16        842.34        21.06 o
   1   3  21       3071.81       3059.86        52.98 o
   2   3  21        310.36        258.57        12.82 o
   3   3  21        969.10        820.03        17.53 o
   4   3  21        371.84        341.24        10.66 o
  -4   4  21        709.41        701.17        33.04 o
  -3   4  21        362.55        345.58        26.38 o
  -2   4  21        240.71        230.10        12.25 o
  -1   4  21        216.18        210.47         6.48 o
   0   4  21        250.99        260.46        12.58 o
   1   4  21        198.40        191.36        11.38 o
   2   4  21        264.14        205.35         8.37 o
   3   4  21        376.27        342.11        13.80 o
   4   4  21        745.35        796.38        23.83 o
  -3   5  21        155.39        176.86        11.42 o
  -2   5  21        717.97        629.76        18.87 o
  -1   5  21          8.41         14.50         3.57 o
   0   5  21        733.56        593.84        16.38 o
   1   5  21          5.75          8.95         9.86 o
   2   5  21        680.74        620.69        20.22 o
   3   5  21        163.31        183.15         8.85 o
  -2   6  21        261.70        223.35        11.45 o
  -1   6  21        460.78        372.58        23.16 o
   0   6  21        106.98         91.62         4.97 o
   1   6  21        477.70        467.06        18.90 o
   2   6  21        267.52        247.82        31.86 o
   1   0  22         42.25         45.01         4.40 o
   2   0  22       1453.08       1365.84        24.82 o
   3   0  22       2793.71       2659.65       209.93 o
   4   0  22        137.28        148.50         7.96 o
   5   0  22        273.48        284.99        11.18 o
  -5   1  22        201.60        184.22         5.88 o
  -4   1  22        638.68        591.44        19.50 o
  -3   1  22        645.95        618.75        15.46 o
  -2   1  22       1351.28       1311.67        18.00 o
  -1   1  22       2005.95       2207.42        26.67 o
   0   1  22       2873.69       3386.11        47.40 o
   1   1  22       2129.50       1994.93        33.07 o
   2   1  22       1278.22       1336.82        24.15 o
   3   1  22        575.42        585.10        37.56 o
   4   1  22        700.17        670.38        24.95 o
   5   1  22        199.99        179.85         9.29 o
  -5   2  22         15.41         21.41         2.38 o
  -4   2  22        239.04        236.97         7.81 o
  -3   2  22        664.35        635.13        14.93 o
  -2   2  22       1142.80        998.51        38.16 o
  -1   2  22       2583.38       2464.61        56.03 o
   0   2  22       1158.15       1116.63        79.48 o
   1   2  22       2414.16       1991.62        65.46 o
   2   2  22       1153.85       1056.43        76.97 o
   3   2  22        740.78        661.49        14.24 o
   4   2  22        241.99        224.00        11.11 o
   5   2  22         22.99         28.06         3.31 o
  -4   3  22        173.13        160.69         7.72 o
  -3   3  22       1014.65        825.08        24.42 o
  -2   3  22        660.26        616.97        19.80 o
  -1   3  22        394.53        395.53        27.00 o
   0   3  22       4523.87       4098.61       137.01 o
   1   3  22        475.10        461.35        15.58 o
   2   3  22        664.37        611.36        19.65 o
   3   3  22        938.92        820.79        17.53 o
   4   3  22        181.91        163.72         8.74 o
  -4   4  22        275.47        305.96        10.89 o
  -3   4  22        243.68        213.82        11.87 o
  -2   4  22        505.55        457.51        14.72 o
  -1   4  22       1026.22        922.14        15.97 o
   0   4  22       2124.26       1878.43       109.10 o
   1   4  22       1000.88        823.08        23.65 o
   2   4  22        529.97        484.42        12.78 o
   3   4  22        235.59        225.52        11.10 o
   4   4  22        264.48        280.12        13.68 o
  -3   5  22        195.70        207.64         9.91 o
  -2   5  22        506.02        380.48        15.80 o
  -1   5  22        488.00        434.54        13.77 o
   0   5  22          0.65          5.20         2.57 o
   1   5  22        435.36        365.90        16.15 o
   2   5  22        540.22        474.79        17.43 o
   3   5  22        193.46        199.66         8.85 o
  -2   6  22        181.12        200.09        12.27 o
  -1   6  22        540.65        484.63        16.21 o
   0   6  22        505.51        422.84        11.86 o
   1   6  22        565.28        549.33        20.41 o
   2   6  22        188.93        202.29        13.52 o
   1   0  23       2665.46       2540.88       147.02 o
   2   0  23        873.88        908.58        33.17 o
   3   0  23        147.64        152.86         9.15 o
   4   0  23       1036.16        956.13        22.42 o
   5   0  23         18.96         30.46         4.37 o
  -5   1  23        349.98        347.04         9.68 o
  -4   1  23         51.03         66.46         5.47 o
  -3   1  23        217.88        227.51        14.37 o
  -2   1  23       1089.23       1065.90        16.73 o
  -1   1  23        545.78        571.20        13.88 o
   0   1  23        372.10        461.51        17.48 o
   1   1  23        533.21        488.24        20.39 o
   2   1  23       1060.22        938.41        21.07 o
   3   1  23        193.27        190.80         9.98 o
   4   1  23         35.50         48.23         4.59 o
   5   1  23        392.51        381.51        11.77 o
  -5   2  23        454.78        437.82         9.98 o
  -4   2  23        967.22        897.98        17.91 o
  -3   2  23        330.66        292.33        11.17 o
  -2   2  23       1603.60       1359.63        29.01 o
  -1   2  23        352.86        352.17        15.76 o
   0   2  23       3091.69       3417.02       186.63 o
   1   2  23        338.30        313.75        19.44 o
   2   2  23       1626.85       1434.64       112.11 o
   3   2  23        417.68        399.54         9.98 o
   4   2  23        987.24        922.86        21.88 o
   5   2  23        428.76        439.13        11.04 o
  -4   3  23        890.81        887.12        20.32 o
  -3   3  23        560.18        511.52        20.98 o
  -2   3  23        298.84        301.12         9.05 o
  -1   3  23       1468.01       1609.30        38.85 o
   0   3  23         82.97         99.94         6.58 o
   1   3  23       1430.89       1335.05       188.05 o
   2   3  23        331.97        291.54         8.67 o
   3   3  23        584.76        536.64        12.34 o
   4   3  23        851.44        805.17        18.69 o
  -4   4  23        483.89        474.92        13.04 o
  -3   4  23        564.90        492.13        45.45 o
  -2   4  23        751.44        748.52        18.71 o
  -1   4  23        731.40        705.34        16.85 o
   0   4  23         59.89         71.27         4.20 o
   1   4  23        833.89        772.89        27.28 o
   2   4  23        739.49        679.70        65.06 o
   3   4  23        599.50        513.43        13.38 o
   4   4  23        534.32        494.10        17.42 o
  -3   5  23        334.26        325.68         9.48 o
  -2   5  23        699.10        629.01        18.43 o
  -1   5  23         56.34         67.46         5.70 o
   0   5  23        979.52        861.56        25.38 o
   1   5  23         61.12         59.05         6.81 o
   2   5  23        674.40        649.86        33.75 o
   3   5  23        345.50        364.00         9.14 o
  -2   6  23        226.15        233.39        17.87 o
  -1   6  23        574.42        471.36        23.31 o
   0   6  23         27.16         30.62         2.92 o
   1   6  23        595.59        557.64        12.58 o
   2   6  23        238.58        278.59        19.32 o
   1   0  24       2024.95       1997.26        48.56 o
   2   0  24       1432.66       1423.13        25.14 o
   3   0  24       4115.05       3792.61       271.36 o
   4   0  24        217.07        189.76         8.79 o
   5   0  24       1473.20       1328.96        22.76 o
  -5   1  24        170.69        158.49         6.43 o
  -4   1  24        318.24        324.18        11.50 o
  -3   1  24        833.53        841.15        14.24 o
  -2   1  24       2556.09       2439.17        37.14 o
  -1   1  24        934.96        838.49        19.66 o
   0   1  24       1286.13       1400.71        31.16 o
   1   1  24        999.49        856.38        27.80 o
   2   1  24       2483.94       2534.75        33.98 o
   3   1  24        844.62        880.81        29.12 o
   4   1  24        284.61        285.03        10.44 o
   5   1  24        171.94        153.89         9.29 o
  -5   2  24         50.86         54.76         4.16 o
  -4   2  24       1055.40       1069.78        19.74 o
  -3   2  24         86.62         90.85         5.00 o
  -2   2  24        498.41        542.04        45.31 o
  -1   2  24        714.42        671.73        15.65 o
   0   2  24        677.96        677.80        59.94 o
   1   2  24        756.86        745.27        83.55 o
   2   2  24        538.42        527.89        16.49 o
   3   2  24         60.66         60.35         3.94 o
   4   2  24       1030.53       1043.22        22.93 o
   5   2  24         42.71         46.99         5.23 o
  -4   3  24        175.78        177.35         7.90 o
  -3   3  24       1110.69       1008.13        38.77 o
  -2   3  24       1366.73       1190.45        25.53 o
  -1   3  24        809.86        788.69        19.49 o
   0   3  24       2750.13       2833.04        40.13 o
   1   3  24        855.47        845.15        32.53 o
   2   3  24       1414.13       1193.62        46.00 o
   3   3  24       1145.84       1109.37        26.26 o
   4   3  24        156.00        155.32        11.67 o
  -4   4  24         42.01         55.94         3.72 o
  -3   4  24        591.75        661.81        19.12 o
  -2   4  24        992.45        841.40        32.59 o
  -1   4  24        573.96        543.00        14.81 o
   0   4  24       2829.01       2430.40       124.98 o
   1   4  24        638.83        553.90        16.33 o
   2   4  24       1010.02        874.30        81.85 o
   3   4  24        599.34        540.27        16.10 o
   4   4  24         39.00         58.28         5.95 o
  -3   5  24         40.11         47.44         3.74 o
  -2   5  24        110.90        105.33         6.37 o
  -1   5  24        979.35        780.49        18.30 o
   0   5  24         37.38         48.39         6.01 o
   1   5  24        908.87        794.36        23.35 o
   2   5  24        104.62        107.58        13.56 o
   3   5  24         33.22         46.23         3.29 o
  -2   6  24        115.67        136.20         8.49 o
  -1   6  24        251.51        203.27        10.59 o
   0   6  24        307.09        313.33         9.74 o
   1   6  24        268.93        272.26        11.11 o
   2   6  24        103.48        127.71         6.30 o
   1   0  25       6514.96       6032.42       326.72 o
   2   0  25       1197.04       1154.75        57.47 o
   3   0  25        827.12        814.49        15.03 o
   4   0  25        558.10        538.20        14.41 o
   5   0  25          9.87         19.32         3.63 o
  -5   1  25        555.33        543.24        11.26 o
  -4   1  25        955.21        954.03        25.50 o
  -3   1  25       1485.60       1537.43        56.36 o
  -2   1  25        558.78        527.67        26.50 o
  -1   1  25        358.56        410.95        14.02 o
   0   1  25       3147.21       3171.50        47.70 o
   1   1  25        419.83        423.10        19.80 o
   2   1  25        623.96        633.05        44.20 o
   3   1  25       1437.57       1431.95        34.64 o
   4   1  25        918.45        910.68        22.17 o
   5   1  25        530.60        512.07        12.66 o
  -5   2  25        121.35        130.81         8.74 o
  -4   2  25         61.73         83.61         4.62 o
  -3   2  25        473.20        534.62        15.31 o
  -2   2  25        915.51        902.06        39.16 o
  -1   2  25        100.15        118.15         7.59 o
   0   2  25       3924.31       4128.83        75.77 o
   1   2  25        115.86        117.34        11.72 o
   2   2  25        934.91        931.91        31.72 o
   3   2  25        449.31        433.39        21.10 o
   4   2  25         71.77         92.40         7.09 o
  -4   3  25       1449.03       1463.92        25.45 o
  -3   3  25         44.03         39.13         5.81 o
  -2   3  25       1963.94       1765.28        72.36 o
  -1   3  25        470.92        455.98        11.87 o
   0   3  25        253.35        307.97        13.24 o
   1   3  25        529.83        436.42        23.74 o
   2   3  25       1967.61       1780.61        27.63 o
   3   3  25         25.26         23.02         2.98 o
   4   3  25       1544.99       1414.77        33.19 o
  -4   4  25         40.72         52.75         5.64 o
  -3   4  25        520.82        563.26        21.62 o
  -2   4  25         45.01         49.73         4.41 o
  -1   4  25       1874.18       1744.81        25.34 o
   0   4  25        177.44        175.13         6.90 o
   1   4  25       1861.60       1458.74        32.51 o
   2   4  25         56.29         73.03         7.47 o
   3   4  25        523.51        462.92        15.01 o
   4   4  25         50.35         56.95         5.59 o
  -3   5  25        403.74        406.87        13.75 o
  -2   5  25        314.40        280.02        10.01 o
  -1   5  25         69.92         68.02         5.70 o
   0   5  25        246.40        243.56        10.38 o
   1   5  25         53.92         57.51        10.49 o
   2   5  25        309.39        283.01        12.66 o
   3   5  25        411.95        430.85         9.01 o
  -1   6  25        466.38        420.11        34.50 o
   0   6  25         40.81         49.59         3.34 o
   1   6  25        477.84        490.69        23.83 o
   2   6  25        240.55        244.55        11.97 o
   1   0  26        590.16        638.38        48.53 o
   2   0  26        954.52        847.20        25.42 o
   3   0  26       2012.08       1990.74        76.97 o
   4   0  26         64.56         82.34         5.77 o
   5   0  26       1070.63       1036.43        17.98 o
  -5   1  26         80.32        109.84         6.27 o
  -4   1  26         77.58         86.26         6.02 o
  -3   1  26        710.66        656.61        14.22 o
  -2   1  26        325.97        313.78        20.28 o
  -1   1  26       2831.35       2863.97        58.85 o
   0   1  26       1500.13       1496.01        32.59 o
   1   1  26       2855.75       2974.00        53.82 o
   2   1  26        337.70        319.91        12.63 o
   3   1  26        731.82        668.73        15.57 o
   4   1  26         68.84         81.40         6.90 o
   5   1  26         87.30        107.45         5.65 o
  -4   2  26       1498.33       1486.82        21.66 o
  -3   2  26        595.09        555.33        17.42 o
  -2   2  26       1417.15       1423.06       110.51 o
  -1   2  26       1222.68       1173.17        20.60 o
   0   2  26       1311.94       1369.44        24.82 o
   1   2  26       1198.08       1092.63        35.46 o
   2   2  26       1314.36       1156.38        36.02 o
   3   2  26        618.29        584.74        26.33 o
   4   2  26       1494.29       1443.48        25.75 o
  -4   3  26        249.09        257.62         8.65 o
  -3   3  26        541.76        546.55        20.15 o
  -2   3  26       1306.20       1152.11        26.98 o
  -1   3  26        310.33        301.93        10.40 o
   0   3  26       2578.65       2521.38        37.58 o
   1   3  26        288.61        248.09        18.18 o
   2   3  26       1134.17       1034.54        29.75 o
   3   3  26        496.50        453.61        12.87 o
   4   3  26        222.11        227.01        13.00 o
  -4   4  26        222.05        218.66         6.47 o
  -3   4  26        505.75        569.57        17.10 o
  -2   4  26        231.92        204.19         8.50 o
  -1   4  26        166.06        184.69         9.45 o
   0   4  26        443.74        408.91        32.00 o
   1   4  26        206.66        196.87        10.25 o
   2   4  26        204.85        190.32        11.58 o
   3   4  26        499.39        511.49        28.81 o
   4   4  26        215.69        216.46        10.04 o
  -3   5  26        174.40        193.41         6.50 o
  -2   5  26         36.11         32.89         3.57 o
  -1   5  26       1427.54       1108.15        21.80 o
   0   5  26          0.98          1.43         1.79 o
   1   5  26       1475.48       1295.58        55.43 o
   2   5  26         35.86         33.18         6.26 o
   3   5  26        155.98        166.42         6.69 o
  -1   6  26         43.14         44.45         4.29 o
   0   6  26         93.35        103.14         5.28 o
   1   6  26         39.91         36.74         4.04 o
   1   0  27       6739.59       7047.61        67.77 o
   2   0  27        354.89        423.45        53.38 o
   3   0  27        483.01        528.08        16.19 o
   4   0  27        739.80        694.86        15.78 o
   5   0  27         44.99         53.24         3.67 o
  -5   1  27        756.59        778.99        14.09 o
  -4   1  27        425.16        419.88        12.52 o
  -3   1  27       1560.91       1487.25        38.15 o
  -2   1  27       1172.38       1083.45        25.62 o
  -1   1  27       1245.64       1307.16        60.03 o
   0   1  27        114.62        127.53         9.73 o
   1   1  27       1303.27       1316.41        36.28 o
   2   1  27       1134.41       1129.60        33.33 o
   3   1  27       1688.40       1666.21        30.44 o
   4   1  27        452.50        448.31        14.92 o
   5   1  27        713.75        756.99        20.38 o
  -4   2  27        174.30        183.90         6.22 o
  -3   2  27         50.36         50.87         4.25 o
  -2   2  27       2040.48       1906.87        35.50 o
  -1   2  27        400.84        397.27        20.91 o
   0   2  27       3115.47       3173.61        38.18 o
   1   2  27        384.12        342.01        20.29 o
   2   2  27       1934.49       1653.31        43.50 o
   3   2  27         60.90         53.84         5.81 o
   4   2  27        150.30        152.55         8.26 o
  -4   3  27        959.32        950.90        21.40 o
  -3   3  27        354.34        347.74        12.26 o
  -2   3  27        675.69        637.53        13.03 o
  -1   3  27        353.37        373.47        11.30 o
   0   3  27         24.62         42.18         4.66 o
   1   3  27        346.74        327.55        21.03 o
   2   3  27        580.77        545.42        22.90 o
   3   3  27        361.46        354.01        13.79 o
   4   3  27       1010.34        968.00        25.63 o
  -4   4  27         19.77         19.98         2.62 o
  -3   4  27        609.31        573.36        17.81 o
  -2   4  27        908.02        817.31        24.06 o
  -1   4  27       1271.87       1250.86        59.12 o
   0   4  27        296.68        268.19         9.76 o
   1   4  27       1257.57       1031.55        29.05 o
   2   4  27        901.48        837.62        28.99 o
   3   4  27        585.38        541.37        21.87 o
   4   4  27         14.54         13.33         2.65 o
  -3   5  27        832.78        836.67        18.30 o
  -2   5  27         18.32         13.63         2.38 o
  -1   5  27        228.19        218.92        10.34 o
   0   5  27          1.39          5.05         2.66 o
   1   5  27        212.50        210.57        11.74 o
   2   5  27         16.44         12.93         2.96 o
   3   5  27        832.87        836.76        20.42 o
  -1   6  27        368.35        348.36        23.18 o
   0   6  27        537.58        480.15        13.03 o
   1   6  27        411.27        440.93        19.15 o
   1   0  28         57.21         68.27         6.33 o
   2   0  28        460.16        491.65        35.36 o
   3   0  28        289.17        308.42        10.52 o
   4   0  28         21.52         28.33         3.46 o
   5   0  28        523.81        504.54        10.17 o
  -5   1  28         90.77        104.13         5.38 o
  -4   1  28         42.09         47.30         4.37 o
  -3   1  28        729.26        801.09        21.02 o
  -2   1  28       1109.04        969.22        90.21 o
  -1   1  28       2692.15       2621.94        66.19 o
   0   1  28        647.02        687.38        43.92 o
   1   1  28       2499.39       2466.42        50.30 o
   2   1  28       1005.46       1081.58        33.03 o
   3   1  28        757.65        761.77        20.36 o
   4   1  28         38.18         42.76         4.03 o
   5   1  28         89.73         88.30         6.63 o
  -4   2  28        998.66       1014.82        13.89 o
  -3   2  28         38.24         46.50         4.89 o
  -2   2  28        840.98        878.60        16.60 o
  -1   2  28        199.70        242.70         9.19 o
   0   2  28          0.95         12.29         4.83 o
   1   2  28        209.66        207.74        15.96 o
   2   2  28        911.59        857.00        23.12 o
   3   2  28         28.36         35.56         4.67 o
   4   2  28        960.04        965.57        15.66 o
  -4   3  28        193.22        228.66         7.52 o
  -3   3  28         91.06         95.37         5.50 o
  -2   3  28       1162.31       1133.00        40.14 o
  -1   3  28        500.85        484.16        10.61 o
   0   3  28       3233.11       3290.72        64.16 o
   1   3  28        472.60        428.80        13.97 o
   2   3  28       1213.99       1116.46        22.05 o
   3   3  28        108.49        108.43        14.91 o
   4   3  28        192.29        205.60        11.40 o
  -3   4  28        615.07        624.92        14.28 o
  -2   4  28        364.53        316.07        11.44 o
  -1   4  28        233.49        250.07         8.41 o
   0   4  28        213.86        198.83         8.41 o
   1   4  28        263.11        235.32        12.02 o
   2   4  28        408.90        398.79        21.66 o
   3   4  28        589.01        555.26        21.10 o
  -3   5  28        201.97        220.17         7.85 o
  -2   5  28         13.31         15.88         2.40 o
  -1   5  28       1140.96       1027.38        25.34 o
   0   5  28         21.10         24.71         3.40 o
   1   5  28       1133.38       1163.33        26.23 o
   2   5  28         10.18         12.09         2.84 o
   3   5  28        192.62        188.93         9.11 o
  -1   6  28         54.36         57.73         4.32 o
   0   6  28          9.51         24.17         2.55 o
   1   6  28         51.61         57.88         4.30 o
   1   0  29       3824.37       3573.25       107.55 o
   2   0  29         33.41         31.96         4.93 o
   3   0  29         47.62         53.24         4.63 o
   4   0  29          0.41         12.44         4.76 o
   5   0  29          0.25          7.34         1.60 o
  -4   1  29        430.96        417.53        18.52 o
  -3   1  29       1377.87       1490.18        34.69 o
  -2   1  29       1606.17       1625.82        45.07 o
  -1   1  29        216.19        253.56        31.45 o
   0   1  29        175.76        226.31         9.87 o
   1   1  29        195.85        211.85        15.10 o
   2   1  29       1610.30       1633.33        40.94 o
   3   1  29       1426.98       1440.71        27.71 o
   4   1  29        441.66        408.59        11.30 o
  -4   2  29        126.64        147.22         5.95 o
  -3   2  29        121.56        129.91         6.44 o
  -2   2  29       1993.12       1822.91        42.40 o
  -1   2  29        578.57        635.31        49.88 o
   0   2  29       3978.30       4035.28       186.09 o
   1   2  29        575.90        622.39        27.63 o
   2   2  29       2229.36       2213.94        35.91 o
   3   2  29        118.82        121.25         8.14 o
   4   2  29        117.57        129.96         6.83 o
  -4   3  29        968.04        998.81        14.74 o
  -3   3  29         80.54         70.51         4.71 o
  -2   3  29        573.97        533.12        12.10 o
  -1   3  29         79.35         80.77         3.45 o
   0   3  29        172.93        176.04         8.53 o
   1   3  29         55.51         54.90         6.34 o
   2   3  29        595.05        560.65        15.52 o
   3   3  29        103.76         98.23         8.89 o
   4   3  29        976.52        918.64        15.65 o
  -3   4  29        388.28        393.98        11.00 o
  -2   4  29        305.20        277.57        16.90 o
  -1   4  29        672.11        623.08        21.76 o
   0   4  29       2585.22       2253.21        46.84 o
   1   4  29        668.05        608.92        64.73 o
   2   4  29        281.82        230.85        20.12 o
   3   4  29        410.52        401.86        23.14 o
  -2   5  29         41.78         38.70         3.42 o
  -1   5  29        285.80        282.81        11.79 o
   0   5  29        111.81        118.39         7.63 o
   1   5  29        305.63        285.39        12.74 o
   2   5  29         39.95         32.82         4.72 o
  -1   6  29        298.40        310.35         9.10 o
   0   6  29        517.64        607.97        13.06 o
   1   6  29        292.18        305.26        13.55 o
   1   0  30        114.54        135.43        11.49 o
   2   0  30       1032.48       1155.44        91.75 o
   3   0  30        851.80        932.20        23.77 o
   4   0  30          1.86         14.79         5.85 o
  -4   1  30        211.70        218.05         8.50 o
  -3   1  30        297.06        306.33        10.76 o
  -2   1  30       1307.67       1295.84        28.54 o
  -1   1  30       1562.58       1356.24        43.20 o
   0   1  30        581.59        559.47        15.66 o
   1   1  30       1635.83       1516.09        40.39 o
   2   1  30       1289.55       1383.50        37.86 o
   3   1  30        337.06        345.43        13.50 o
   4   1  30        221.59        219.08         8.06 o
  -4   2  30        853.31        877.35        13.47 o
  -3   2  30        302.07        286.94        10.89 o
  -2   2  30        630.24        622.65        11.58 o
  -1   2  30       2217.18       2297.75        53.01 o
   0   2  30        241.07        251.99        11.32 o
   1   2  30       2219.13       2218.44        52.67 o
   2   2  30        602.29        616.81        15.49 o
   3   2  30        325.64        309.12        12.47 o
   4   2  30        850.97        813.44        22.54 o
  -4   3  30        422.39        414.77        10.78 o
  -3   3  30        168.61        177.04         7.01 o
  -2   3  30       1160.13       1120.56        19.31 o
  -1   3  30        398.39        416.56        11.04 o
   0   3  30       2221.45       2091.56        35.75 o
   1   3  30        404.19        335.78        31.45 o
   2   3  30       1122.68       1100.22        41.21 o
   3   3  30        153.26        156.08         8.53 o
   4   3  30        441.40        407.53        13.30 o
  -3   4  30        482.81        493.56        14.91 o
  -2   4  30        211.47        226.69        14.68 o
  -1   4  30        374.51        373.77        16.69 o
   0   4  30         42.90         50.29         6.47 o
   1   4  30        350.32        322.10        14.83 o
   2   4  30        233.56        238.59        11.77 o
   3   4  30        467.20        456.03        12.54 o
  -2   5  30         43.74         36.97         3.21 o
  -1   5  30        707.59        731.01        15.85 o
   0   5  30        138.82        150.06         7.19 o
   1   5  30        765.31        816.60        20.47 o
   2   5  30         46.83         36.65         3.11 o
   0   6  30         96.11        108.65         7.34 o
   1   0  31       1261.67       1146.35        54.44 o
   2   0  31       1018.42        982.20        48.24 o
   3   0  31        754.63        769.98        20.33 o
   4   0  31        868.27        846.91        20.23 o
  -4   1  31        334.61        340.38        10.25 o
  -3   1  31       1639.80       1620.22        30.43 o
  -2   1  31        235.77        250.65         9.49 o
  -1   1  31       1125.00       1156.64        24.84 o
   0   1  31        833.72        849.15        29.80 o
   1   1  31       1116.99       1113.12        35.02 o
   2   1  31        195.35        197.25         8.36 o
   3   1  31       1606.58       1572.16        28.00 o
   4   1  31        350.29        354.72         9.89 o
  -4   2  31        105.46        125.78         9.18 o
  -3   2  31         79.96         85.03         5.01 o
  -2   2  31       1013.58       1000.08        14.61 o
  -1   2  31        193.24        220.38         9.06 o
   0   2  31       1636.68       1543.34        36.16 o
   1   2  31        215.15        286.89        19.15 o
   2   2  31       1064.54       1105.57        23.47 o
   3   2  31         76.02         73.29         8.32 o
   4   2  31        123.64        123.41         6.19 o
  -4   3  31        487.86        547.67        28.52 o
  -3   3  31        330.11        354.06         9.62 o
  -2   3  31        473.78        492.81        12.81 o
  -1   3  31        578.58        561.17        11.15 o
   0   3  31        174.51        188.78         6.90 o
   1   3  31        614.08        573.10        18.54 o
   2   3  31        469.55        475.40        16.94 o
   3   3  31        358.20        337.59        12.04 o
   4   3  31        483.40        450.77         9.77 o
  -3   4  31        210.93        206.03         7.35 o
  -2   4  31        262.33        282.81         8.99 o
  -1   4  31        762.00        838.41        34.54 o
   0   4  31        474.54        494.89        20.55 o
   1   4  31        804.86        753.77        29.50 o
   2   4  31        263.37        270.65        12.07 o
   3   4  31        195.17        182.55         7.60 o
  -2   5  31        327.02        310.77        10.65 o
  -1   5  31        132.71        173.47         7.55 o
   0   5  31         42.20         50.04         4.14 o
   1   5  31        123.13        152.29         8.65 o
   2   5  31        337.16        322.74        10.53 o
   0   0  32        963.72        883.13        30.56 o
   1   0  32          0.59         15.82         5.02 o
   2   0  32        273.19        241.36         7.90 o
   3   0  32        850.01        905.79        21.78 o
   4   0  32         23.16         24.90         4.18 o
  -4   1  32        463.11        464.09        11.55 o
  -3   1  32        364.16        395.11        13.10 o
  -2   1  32        627.75        618.21        10.29 o
  -1   1  32       1515.22       1430.76        27.92 o
   0   1  32       1657.15       1682.72        90.87 o
   1   1  32       1410.25       1292.52        38.30 o
   2   1  32        560.72        578.50        17.58 o
   3   1  32        314.02        342.41        14.49 o
   4   1  32        464.01        453.31        10.69 o
  -4   2  32       1078.12       1175.38        16.85 o
  -3   2  32        570.90        579.98        12.46 o
  -2   2  32       1558.57       1502.77        30.56 o
  -1   2  32       1480.28       1445.74        28.15 o
   0   2  32          8.03         23.27         7.67 o
   1   2  32       1357.84       1403.13        23.61 o
   2   2  32       1532.83       1610.29        30.00 o
   3   2  32        540.74        519.33        20.81 o
   4   2  32       1061.84       1085.68        17.02 o
  -4   3  32         44.38         62.42         4.15 o
  -3   3  32       1104.98       1103.15        18.96 o
  -2   3  32        197.70        215.92         8.66 o
  -1   3  32       1042.90       1059.06        18.31 o
   0   3  32        449.24        485.01        12.28 o
   1   3  32       1069.34       1102.99        27.77 o
   2   3  32        195.03        196.48         8.40 o
   3   3  32       1135.03       1033.16        38.66 o
   4   3  32         49.97         53.32         4.71 o
  -3   4  32        295.04        342.05        11.02 o
  -2   4  32        203.60        203.07         6.47 o
  -1   4  32        155.59        154.08        11.17 o
   0   4  32        901.87        948.38        19.59 o
   1   4  32        145.69        128.24         9.05 o
   2   4  32        197.48        179.69         9.45 o
   3   4  32        274.43        268.47        11.83 o
  -2   5  32        250.91        285.88         9.25 o
  -1   5  32        888.39        893.00        43.11 o
   0   5  32         34.70         45.24         3.91 o
   1   5  32        885.79        942.66        20.34 o
   2   5  32        264.68        245.58        11.02 o
   1   0  33       2016.00       1845.66        45.76 o
   2   0  33        719.54        754.87        25.30 o
   3   0  33        714.80        716.48        25.57 o
   4   0  33        874.79        913.53        19.57 o
  -4   1  33        421.07        433.15        15.07 o
  -3   1  33        284.09        309.34        10.29 o
  -2   1  33        385.17        397.59         9.76 o
  -1   1  33       1133.39       1091.68        31.95 o
   0   1  33        953.28        897.07        22.09 o
   1   1  33       1257.87       1319.60        38.63 o
   2   1  33        414.96        456.38        12.72 o
   3   1  33        288.08        286.57        14.07 o
   4   1  33        428.20        421.23         8.20 o
  -4   2  33        307.56        341.20         8.39 o
  -3   2  33        907.45        965.95        15.72 o
  -2   2  33        591.45        612.61        12.32 o
  -1   2  33        263.58        292.82         7.49 o
   0   2  33       2088.16       2108.99        26.38 o
   1   2  33        253.69        280.68        13.16 o
   2   2  33        604.28        640.90        15.34 o
   3   2  33        951.24        924.38        26.83 o
   4   2  33        273.36        281.83         8.25 o
  -3   3  33        190.89        221.45         7.16 o
  -2   3  33        217.53        225.17         7.47 o
  -1   3  33       1329.72       1215.35        35.47 o
   0   3  33        106.59        120.06         6.09 o
   1   3  33       1422.38       1256.34        28.22 o
   2   3  33        233.60        203.25        10.67 o
   3   3  33        173.88        162.29        10.64 o
  -3   4  33        444.19        489.86        13.24 o
  -2   4  33        227.01        251.26         6.95 o
  -1   4  33        300.50        298.06        14.08 o
   0   4  33         90.61        111.91         7.30 o
   1   4  33        288.67        291.37        13.05 o
   2   4  33        232.51        228.04         7.99 o
   3   4  33        426.27        433.89        13.95 o
  -2   5  33        491.85        478.96        10.89 o
  -1   5  33          7.05         13.39         3.21 o
   0   5  33       1222.22       1288.01        25.77 o
   1   5  33          3.36         11.09         2.98 o
   2   5  33        501.61        515.44        11.98 o
   0   0  34       1125.62       1093.08        34.65 o
   1   0  34       1278.71       1322.17        68.63 o
   2   0  34       1407.65       1440.55        18.29 o
   3   0  34        270.38        269.55        11.47 o
   4   0  34         33.33         49.04         4.74 o
  -4   1  34        509.90        555.06        14.37 o
  -3   1  34        117.03        133.25         5.79 o
  -2   1  34        434.88        431.19        14.87 o
  -1   1  34        794.15        764.86        46.87 o
   0   1  34        428.85        448.64        15.74 o
   1   1  34        755.31        732.80        56.08 o
   2   1  34        458.97        485.44        22.30 o
   3   1  34        115.47        140.86        11.32 o
   4   1  34        507.83        508.68        12.94 o
  -4   2  34        250.61        255.80         6.81 o
  -3   2  34        165.60        167.25         5.77 o
  -2   2  34        242.53        227.54         8.32 o
  -1   2  34       1402.81       1370.51        50.36 o
   0   2  34        660.74        661.22        10.00 o
   1   2  34       1218.50       1251.76        26.62 o
   2   2  34        253.62        226.27        12.09 o
   3   2  34        119.82        108.12         8.92 o
   4   2  34        241.81        231.95         7.02 o
  -3   3  34        576.44        589.35        11.06 o
  -2   3  34        477.65        498.73        10.76 o
  -1   3  34        486.19        528.99        13.50 o
   0   3  34          2.44          5.34         1.93 o
   1   3  34        460.63        503.04        46.21 o
   2   3  34        456.95        451.27        15.29 o
   3   3  34        575.65        502.02        17.44 o
  -3   4  34        333.92        373.45        18.66 o
  -2   4  34        426.00        451.87        14.73 o
  -1   4  34        329.20        347.28        14.82 o
   0   4  34        718.95        800.17        21.06 o
   1   4  34        331.02        327.36        13.43 o
   2   4  34        405.03        419.16        26.21 o
   3   4  34        335.16        309.57        10.89 o
  -2   5  34        279.30        285.31        11.86 o
  -1   5  34        327.43        374.96        11.95 o
   0   5  34         14.21         30.27         3.75 o
   1   5  34        321.21        325.59        10.57 o
   2   5  34        285.33        300.43        20.30 o
   1   0  35        172.54        179.89         6.81 o
   2   0  35       2110.28       2042.54        58.43 o
   3   0  35        156.61        133.36         7.97 o
   4   0  35        627.83        625.15        17.72 o
  -4   1  35         60.42         66.14         4.92 o
  -3   1  35        176.98        190.17         6.71 o
  -2   1  35       1709.99       1665.92        41.99 o
  -1   1  35        978.04        943.10        14.24 o
   0   1  35       1924.93       1916.71        36.53 o
   1   1  35        920.49        924.38        22.37 o
   2   1  35       1834.74       1939.94        43.96 o
   3   1  35        214.71        223.69        13.94 o
   4   1  35         48.41         47.84         3.04 o
  -4   2  35         42.99         45.46         3.50 o
  -3   2  35        550.40        618.08        10.61 o
  -2   2  35        289.80        299.75         9.38 o
  -1   2  35        226.55        245.81         7.47 o
   0   2  35        614.81        658.01         9.95 o
   1   2  35        204.71        221.40         9.24 o
   2   2  35        292.27        284.96        12.15 o
   3   2  35        521.10        499.02        18.16 o
   4   2  35         44.88         43.99         2.91 o
  -3   3  35        336.08        366.66        10.34 o
  -2   3  35        248.26        254.11         7.56 o
  -1   3  35       1390.12       1390.08        45.10 o
   0   3  35        157.94        181.30        10.26 o
   1   3  35       1371.92       1326.09       104.06 o
   2   3  35        271.78        266.22        21.55 o
   3   3  35        361.45        368.23        14.17 o
  -3   4  35        180.66        169.57         5.17 o
  -2   4  35        204.02        237.25         6.86 o
  -1   4  35        242.41        283.62        29.90 o
   0   4  35         64.58         87.35         7.02 o
   1   4  35        244.10        262.19        22.87 o
   2   4  35        211.60        237.02         9.59 o
  -1   5  35         42.61         39.67         5.33 o
   0   5  35       1002.03       1109.67        29.33 o
   1   5  35         46.95         42.59         3.03 o
   0   0  36       4727.39       4380.44       124.57 o
   1   0  36        204.48        212.02         7.39 o
   2   0  36       1355.56       1189.86        28.52 o
   3   0  36         44.07         35.33         3.37 o
   4   0  36        188.84        189.89         8.01 o
  -4   1  36        382.28        378.38        10.72 o
  -3   1  36        801.45        817.17        15.38 o
  -2   1  36         61.37         74.46         4.77 o
  -1   1  36        234.23        242.39         8.74 o
   0   1  36         79.15        107.57         4.15 o
   1   1  36        275.13        289.26         7.71 o
   2   1  36         34.95         59.57        14.39 o
   3   1  36        803.18        821.58        25.85 o
   4   1  36        403.24        381.04        24.70 o
  -4   2  36         87.04        103.90         7.20 o
  -3   2  36        356.45        365.84         7.91 o
  -2   2  36         36.77         44.34         3.31 o
  -1   2  36        956.78        944.16        16.16 o
   0   2  36        593.84        637.65        15.95 o
   1   2  36        891.13        756.15        20.14 o
   2   2  36         28.69         32.66         3.60 o
   3   2  36        371.31        348.14        16.28 o
  -3   3  36        597.42        638.06        11.77 o
  -2   3  36        249.29        248.25         8.22 o
  -1   3  36        148.05        170.21         7.14 o
   0   3  36        160.31        158.13         7.88 o
   1   3  36        114.77        124.06         8.54 o
   2   3  36        254.16        243.33        10.64 o
   3   3  36        585.39        572.18        16.37 o
  -2   4  36        600.11        655.41         9.69 o
  -1   4  36        400.96        428.94        15.21 o
   0   4  36        880.70       1078.49        22.70 o
   1   4  36        396.92        405.07        16.48 o
   2   4  36        600.83        564.14        16.90 o
  -1   5  36         93.34         99.46         5.54 o
   0   5  36         72.44         75.94         6.17 o
   1   5  36         96.94        103.18         5.28 o
   1   0  37        218.33        231.80         7.72 o
   2   0  37        940.22        969.11        21.61 o
   3   0  37        114.06        118.02         5.75 o
   4   0  37        940.11        984.63        17.05 o
  -4   1  37         54.90         51.03         3.88 o
  -3   1  37        242.56        248.19         8.75 o
  -2   1  37        630.68        590.82        14.40 o
  -1   1  37       1552.77       1502.86        28.67 o
   0   1  37       1631.80       1623.98        44.54 o
   1   1  37       1614.57       1530.28        27.51 o
   2   1  37        665.32        620.51        19.76 o
   3   1  37        269.65        249.12        13.83 o
   4   1  37         62.89         56.82         5.76 o
  -3   2  37        982.67        971.71        12.40 o
  -2   2  37        451.09        443.60        15.01 o
  -1   2  37        178.73        177.06        10.23 o
   0   2  37         13.27         20.20         2.31 o
   1   2  37        153.90        175.30         9.52 o
   2   2  37        463.35        471.23        21.92 o
   3   2  37       1044.98        959.11        25.91 o
  -3   3  37        155.70        172.22         5.22 o
  -2   3  37        166.91        186.15         6.87 o
  -1   3  37       1981.10       1897.27        86.43 o
   0   3  37        309.55        295.58        12.77 o
   1   3  37       2065.12       2015.89        32.32 o
   2   3  37        192.82        211.24         9.58 o
   3   3  37        140.18        142.84         8.93 o
  -2   4  37        273.48        300.32         7.18 o
  -1   4  37         74.75         90.88         6.93 o
   0   4  37          9.23         21.37         3.63 o
   1   4  37         73.15         82.24         6.05 o
   2   4  37        279.89        298.11         7.82 o
  -1   5  37         23.39         34.75         3.12 o
   0   5  37        315.64        356.39        14.48 o
   1   5  37         25.60         33.18         4.09 o
   0   0  38       2777.64       2516.20        60.09 o
   1   0  38         85.10        109.24         7.80 o
   2   0  38        562.62        592.48        13.27 o
   3   0  38        180.86        182.87         9.35 o
   4   0  38         27.72         36.28         3.44 o
  -4   1  38        626.24        633.60        14.14 o
  -3   1  38        527.46        559.87        11.51 o
  -2   1  38        580.15        576.50        16.20 o
  -1   1  38        476.66        459.98        10.92 o
   0   1  38        169.21        187.33         9.10 o
   1   1  38        464.14        475.71        15.22 o
   2   1  38        602.97        571.47        21.50 o
   3   1  38        539.77        526.89        19.35 o
   4   1  38        619.06        614.73        16.64 o
  -3   2  38        750.27        804.82        17.85 o
  -2   2  38        181.57        175.41         6.09 o
  -1   2  38       1491.21       1473.05        20.16 o
   0   2  38          4.82          8.11         1.68 o
   1   2  38       1588.15       1591.93        80.73 o
   2   2  38        200.57        193.44        18.58 o
   3   2  38        741.51        706.55        21.40 o
  -3   3  38        644.94        737.37        16.11 o
  -2   3  38        168.13        191.59         6.72 o
  -1   3  38        152.47        203.79        13.78 o
   0   3  38        173.13        182.73         8.13 o
   1   3  38        168.47        200.62        17.56 o
   2   3  38        167.12        191.87         8.79 o
   3   3  38        600.28        593.69        16.99 o
  -2   4  38        559.81        635.55        13.47 o
  -1   4  38        245.90        278.31        30.44 o
   0   4  38        688.48        753.41        35.96 o
   1   4  38        269.61        276.40        10.20 o
   2   4  38        572.47        614.51        17.85 o
   0   5  38         10.74         10.79         2.90 o
   1   0  39          0.91          7.57         1.90 o
   2   0  39        389.01        405.14         9.69 o
   3   0  39          8.27          8.31         2.10 o
   4   0  39       1229.09       1254.54        16.68 o
  -3   1  39        475.86        477.78        11.44 o
  -2   1  39        636.45        609.30        15.42 o
  -1   1  39        625.61        585.15        14.53 o
   0   1  39       1167.96       1147.69        29.77 o
   1   1  39        551.03        541.03        13.31 o
   2   1  39        562.92        496.76        16.46 o
   3   1  39        495.37        477.67        17.82 o
  -3   2  39        671.39        718.19        13.64 o
  -2   2  39        603.18        622.91        25.15 o
  -1   2  39        200.95        231.20         7.92 o
   0   2  39        389.61        378.33        13.25 o
   1   2  39        206.37        233.50         6.77 o
   2   2  39        640.40        610.30        15.85 o
   3   2  39        687.77        721.61        20.58 o
  -3   3  39         59.34         75.76         4.61 o
  -2   3  39        219.61        250.84         7.82 o
  -1   3  39       1282.73       1499.26        31.11 o
   0   3  39        400.53        423.30        11.87 o
   1   3  39       1191.32       1291.43        24.08 o
   2   3  39        216.66        226.09         7.37 o
   3   3  39         52.91         60.39         5.24 o
  -2   4  39        253.89        287.23         7.08 o
  -1   4  39         26.24         30.60         3.77 o
   0   4  39         71.13         71.91         5.31 o
   1   4  39         25.77         29.33         3.42 o
   2   4  39        268.34        270.69         7.59 o
   0   0  40       1719.59       1547.95       106.86 o
   1   0  40         28.50         35.61         3.23 o
   2   0  40        997.11       1032.25        42.40 o
   3   0  40        152.83        155.62         7.14 o
  -3   1  40        300.84        313.68         7.31 o
  -2   1  40        134.59        147.48         7.43 o
  -1   1  40        626.48        631.38        11.25 o
   0   1  40         61.66         66.79         5.89 o
   1   1  40        554.40        546.09        13.10 o
   2   1  40        119.03        127.56         7.48 o
   3   1  40        254.22        260.42        12.65 o
  -3   2  40        127.05        141.31         4.10 o
  -2   2  40        248.80        263.61         8.29 o
  -1   2  40       1062.59       1100.71        23.64 o
   0   2  40        106.02        112.54         4.75 o
   1   2  40       1073.87       1074.86        30.27 o
   2   2  40        233.54        231.56         9.43 o
   3   2  40        115.00        121.05         8.17 o
  -3   3  40        506.63        569.69        11.23 o
  -2   3  40        224.29        232.74         8.19 o
  -1   3  40          6.17         13.44         2.74 o
   0   3  40        310.68        328.75        11.42 o
   1   3  40         14.23         24.07         3.09 o
   2   3  40        217.43        195.33         7.83 o
   3   3  40        509.00        550.97        14.14 o
  -2   4  40        583.01        696.17        13.07 o
  -1   4  40        107.26        132.49         7.00 o
   0   4  40        819.81        921.33        17.49 o
   1   4  40        112.27        127.75         5.12 o
   1   0  41        247.05        241.09         7.54 o
   2   0  41        253.93        265.46         7.54 o
   3   0  41         38.68         36.08         3.46 o
  -3   1  41        370.63        406.39        11.87 o
  -2   1  41        398.93        404.56        10.40 o
  -1   1  41        360.36        352.62        12.15 o
   0   1  41       1118.68       1088.20        18.41 o
   1   1  41        324.31        329.50         9.96 o
   2   1  41        364.13        372.43        11.89 o
   3   1  41        364.52        363.54        16.42 o
  -3   2  41        354.55        365.80         8.13 o
  -2   2  41        554.19        589.12        12.03 o
  -1   2  41        212.52        214.84         7.88 o
   0   2  41       1083.63       1179.82        23.77 o
   1   2  41        200.07        202.59         7.71 o
   2   2  41        547.55        528.77        25.79 o
   3   2  41        378.25        339.37        12.63 o
  -2   3  41        241.69        268.17         6.82 o
  -1   3  41        754.35        904.58        28.85 o
   0   3  41          7.24         11.73         3.45 o
   1   3  41        730.65        813.51        25.50 o
   2   3  41        239.27        231.78        11.82 o
  -1   4  41        173.44        199.02        17.54 o
   0   4  41        251.30        311.94         9.48 o
   1   4  41        187.00        210.87        12.24 o
   0   0  42       2063.21       1803.88       129.64 o
   1   0  42         92.30         95.62         4.88 o
   2   0  42        292.04        286.90         8.04 o
   3   0  42        397.85        395.20        10.30 o
  -3   1  42        198.88        205.45         5.36 o
  -2   1  42        417.02        411.21         8.32 o
  -1   1  42        483.37        452.13        15.56 o
   0   1  42        478.73        475.81        12.66 o
   1   1  42        529.37        503.17        13.73 o
   2   1  42        421.50        417.90        12.14 o
   3   1  42        214.72        209.16        10.85 o
  -3   2  42         45.89         54.80         6.39 o
  -2   2  42        288.83        344.74         7.86 o
  -1   2  42        327.65        341.29        19.74 o
   0   2  42         21.29         31.74         3.52 o
   1   2  42        354.86        353.79         9.72 o
   2   2  42        274.35        287.09         9.62 o
   3   2  42         70.29         67.41         5.40 o
  -2   3  42        247.96        269.36         6.36 o
  -1   3  42         23.99         40.01         3.52 o
   0   3  42        311.27        338.17        11.39 o
   1   3  42         25.61         38.16         5.89 o
   2   3  42        243.05        250.59         7.75 o
  -1   4  42         62.57         71.87         5.22 o
   0   4  42        433.96        477.54        10.70 o
   1   4  42         60.82         67.91         5.88 o
   1   0  43       2410.65       2237.84        21.99 o
   2   0  43        188.55        206.10         8.10 o
   3   0  43        363.52        346.68         7.65 o
  -3   1  43        813.96        803.25        10.96 o
  -2   1  43        253.21        269.86         6.48 o
  -1   1  43        120.38        132.20         5.56 o
   0   1  43        651.21        672.06        14.37 o
   1   1  43        106.56        103.60         5.36 o
   2   1  43        270.49        287.84         9.74 o
   3   1  43        806.44        747.73        12.80 o
  -3   2  43        336.99        368.95        12.47 o
  -2   2  43        415.65        422.97         9.10 o
  -1   2  43        204.76        211.28         6.78 o
   0   2  43       1289.05       1269.47        21.87 o
   1   2  43        217.54        236.63         9.84 o
   2   2  43        393.37        379.60        10.44 o
   3   2  43        315.19        304.97        10.29 o
  -2   3  43        303.87        343.80        10.75 o
  -1   3  43        209.54        235.39         7.51 o
   0   3  43         18.38         22.06         2.48 o
   1   3  43        226.54        245.45        12.83 o
   2   3  43        322.94        316.22         8.02 o
  -1   4  43        308.75        303.23        11.64 o
   0   4  43        255.12        238.56         9.65 o
   1   4  43        330.10        347.32        11.65 o
   0   0  44        559.80        625.35        51.83 o
   1   0  44        116.94        139.91         5.54 o
   2   0  44        133.10        126.88         5.40 o
   3   0  44        269.54        246.09         9.83 o
  -3   1  44        336.83        337.08        12.56 o
  -2   1  44        147.93        145.99         4.57 o
  -1   1  44        813.69        871.97        16.14 o
   0   1  44        993.10       1008.80        21.68 o
   1   1  44        849.32        812.29        18.33 o
   2   1  44        155.40        157.56        10.01 o
   3   1  44        382.83        338.82        11.46 o
  -2   2  44        196.25        224.65         5.86 o
  -1   2  44        421.01        475.42        12.06 o
   0   2  44         37.12         53.99         5.03 o
   1   2  44        455.86        488.25        23.68 o
   2   2  44        190.00        200.75         7.27 o
  -2   3  44        326.54        384.20         7.71 o
  -1   3  44        241.72        288.76         9.14 o
   0   3  44        286.70        301.04        11.60 o
   1   3  44        241.79        257.43        12.23 o
   2   3  44        337.23        315.91        10.34 o
   1   0  45        562.77        584.87        13.67 o
   2   0  45         92.19         96.49         3.99 o
   3   0  45        369.64        375.33        20.29 o
  -2   1  45        116.76        120.62         5.75 o
  -1   1  45        300.78        360.76         8.47 o
   0   1  45          0.48          9.46         2.21 o
   1   1  45        314.17        351.41         8.92 o
   2   1  45        110.03        105.05         5.41 o
  -2   2  45        683.67        695.22        11.45 o
  -1   2  45        316.02        298.64         7.36 o
   0   2  45        988.36       1020.49        60.66 o
   1   2  45        308.25        295.80         9.91 o
   2   2  45        671.80        656.87        17.09 o
  -1   3  45         38.84         50.06         4.16 o
   0   3  45         67.03         71.58         3.68 o
   1   3  45         45.25         54.78         5.42 o
   0   0  46        160.00        145.90        10.27 o
   1   0  46        512.97        545.93         8.84 o
   2   0  46         66.71         77.36         3.35 o
  -2   1  46        139.20        153.01         5.62 o
  -1   1  46        410.28        431.53         8.86 o
   0   1  46        580.31        557.30        20.62 o
   1   1  46        425.23        453.46         8.57 o
   2   1  46        160.51        148.50         7.37 o
  -2   2  46        272.87        323.47        11.90 o
  -1   2  46         72.18         69.45         4.08 o
   0   2  46          1.32         12.82         2.17 o
   1   2  46         71.88         67.51         9.49 o
   2   2  46        293.23        301.07        24.39 o
  -1   3  46        298.36        340.33        24.57 o
   0   3  46        652.79        642.57        12.17 o
   1   3  46        286.97        279.01        10.87 o
   1   0  47        894.88        897.50        16.44 o
   2   0  47         12.68         14.41         2.12 o
  -2   1  47        100.66        109.54         3.76 o
  -1   1  47         72.43         75.78         3.64 o
   0   1  47          1.77         14.97         2.80 o
   1   1  47         89.28         89.16         4.45 o
   2   1  47         98.82        104.87         5.02 o
  -2   2  47        371.98        381.12        35.12 o
  -1   2  47        190.25        185.35         6.12 o
   0   2  47        516.28        546.57        12.72 o
   1   2  47        192.77        176.79         9.53 o
   0   3  47         61.87         83.49         5.51 o
   1   3  47         65.90         49.18         4.25 o
   0   0  48         97.66         98.49         8.70 o
   1   0  48         10.14         26.55         2.66 o
   2   0  48         15.35         17.24         3.73 o
  -2   1  48        176.42        183.36         6.55 o
  -1   1  48        327.37        346.53         9.40 o
   0   1  48        501.61        532.02        12.93 o
   1   1  48        299.70        326.60         7.82 o
   2   1  48        172.32        183.02         7.39 o
  -1   2  48         53.26         53.08         3.14 o
   0   2  48         18.70         22.05         2.12 o
   1   2  48         46.93         40.72         4.49 o
   1   0  49       1331.84       1373.92        15.11 o
   2   0  49        253.03        263.92         7.06 o
  -1   1  49        225.93        239.09         6.33 o
   0   1  49        219.38        212.80         9.16 o
   1   1  49        199.82        207.13         8.19 o
  -1   2  49         46.75         54.46         3.63 o
   0   2  49        443.51        459.43        10.05 o
   1   2  49         48.09         45.72         3.03 o
   0   0  50        557.31        570.34        18.44 o
   1   0  50         71.45         88.60         3.94 o
  -1   1  50        504.18        490.55        12.30 o
   0   1  50         12.23         26.84         4.69 o
   1   1  50        527.23        551.73        16.18 o
   1   0  51        653.54        690.51        11.58 o
  -1   1  51        278.79        267.76         7.48 o
   0   1  51        847.67        904.33        25.41 o
   0   0  52        159.84        143.12         7.94 o
                                                
